# Supplementary material for: S-Phenyl benzothio­ate
Source: Acta Crystallogr Sect E Struct Rep Online. 2012 Sep 1;68(Pt 10):o2825. doi: 10.1107/S1600536812037142 (PMC3470187; doi:10.1107/S1600536812037142)
Supplement: Supplementary file 1 [file e-68-o2825-sup1.cif]

##############################################################################
#                                                                            #
# This CIF contains the data in a paper accepted for publication in          #
# Acta Crystallographica Section E. It conforms to the requirements of       #
# Notes for Authors for Acta Crystallographica Section E, and has been       #
# peer reviewed under the auspices of the IUCr Commission on Journals.       #
#                                                                            #
# Full details of the Crystallographic Information File format               #
# are given in the paper "The Crystallographic Information File (CIF):       #
# a New Standard Archive File for Crystallography" by S. R. Hall, F. H.      #
# Allen and I. D. Brown [Acta Cryst. (1991), A47, 655-685].                  #
#                                                                            #
# The current version of the core CIF dictionary is obtainable from          #
# ftp://ftp.iucr.org/pub/cif_core.dic.                                       #
#                                                                            #
# Software is freely available for graphical display of the structure(s)     #
# in this CIF. For information consult the CIF software page                 #
# http://www.iucr.org/resources/cif/software.                                #
#                                                                            #
# This file may be used for bona fide research purposes within the           #
# scientific community so long as proper attribution is given to the journal # 
# article from which it was obtained.                                        #
#                                                                            #
##############################################################################
data_global
_audit_creation_method     'WinGX routine CIF_UPDATE'
_audit_conform_dict_name     cif_core.dic
_audit_conform_dict_version     2.4
_journal_data_validation_number     ?
_journal_date_recd_electronic     2012-08-22
_journal_date_accepted     2012-08-28
_journal_name_full     'Acta Crystallographica, Section E'
_journal_year     2012
_journal_volume     68
_journal_issue     10
_journal_page_first     o2825
_journal_page_last     o2825
_journal_paper_category     QO
_journal_paper_doi     10.1107/S1600536812037142
_journal_coeditor_code     DS2217
_publ_contact_author_name     'Muller, Alfred'
_publ_contact_author_address
;
Research Center for Synthesis and Catalysis
Department of Chemistry
University of Johannesburg (APK Campus)
PO Box 524
Auckland Park
Johannesburg 2006
South Africa
;
_publ_contact_author_email     mullera@uj.ac.za
_publ_contact_author_fax     '+27-11-559 2819'
_publ_contact_author_phone     '+27-11 559 2359'
_publ_section_title
;
<i>S</i>-Phenyl benzothioate
;
loop_
    _publ_author_name
    _publ_author_footnote
    _publ_author_address
    'Belay, Yonas H.' .
;
Research Centre for Synthesis and Catalysis
Department of Chemistry
University of Johannesburg (APK Campus)
PO Box 524
Auckland Park
Johannesburg
2006
South Africa
;
    'Kinfe, Henok H.' .
;
Research Centre for Synthesis and Catalysis
Department of Chemistry
University of Johannesburg (APK Campus)
PO Box 524
Auckland Park
Johannesburg
2006
South Africa
;
    'Muller, Alfred' .
;
Research Centre for Synthesis and Catalysis
Department of Chemistry
University of Johannesburg (APK Campus)
PO Box 524
Auckland Park
Johannesburg
2006
South Africa
;
data_I
_audit_creation_method     'WinGX routine CIF_UPDATE'
_chemical_name_systematic
;
<i>S</i>-Phenyl benzothioate
;
_chemical_formula_moiety     'C13 H10 O S'
_chemical_formula_sum     'C13 H10 O S'
_chemical_formula_iupac     'C13 H10 O S'
_chemical_formula_weight     214.27
_symmetry_cell_setting     monoclinic
_symmetry_space_group_name_H-M     'P 21/c'
_symmetry_space_group_name_Hall     '-P 2ybc'
loop_
    _symmetry_equiv_pos_as_xyz
    'x, y, z'
    '-x, y+1/2, -z+1/2'
    '-x, -y, -z'
    'x, -y-1/2, z-1/2'
_cell_length_a     5.72030(10)
_cell_length_b     15.1315(3)
_cell_length_c     12.0606(3)
_cell_angle_alpha     90
_cell_angle_beta     96.8670(10)
_cell_angle_gamma     90
_cell_volume     1036.44(4)
_cell_formula_units_Z     4
_cell_measurement_reflns_used     6683
_cell_measurement_theta_min     4.71
_cell_measurement_theta_max     65.81
_cell_measurement_temperature     100(2)
_exptl_crystal_description     rectangular
_exptl_crystal_colour     colourless
_exptl_crystal_size_max     0.25
_exptl_crystal_size_mid     0.12
_exptl_crystal_size_min     0.12
_exptl_crystal_density_diffrn     1.373
_exptl_crystal_density_method     'not measured'
_exptl_crystal_F_000     448
_exptl_absorpt_coefficient_mu     2.489
_exptl_absorpt_correction_type     multi-scan
_exptl_absorpt_process_details
;
(SADABS; Bruker, 2008)
;
_exptl_absorpt_correction_T_min     0.5750
_exptl_absorpt_correction_T_max     0.7544
_exptl_special_details
;
The intensity data was collected on a Bruker Apex DUO 4 K CCD diffractometer
using an exposure time of 5 s/frame. A total of 2274 frames were collected
with a frame width of 1\% covering up to \q = 66.38\% with 96.3% completeness
accomplished.
Analytical data: mp: 53--55 \%C (Lit. 54--55 \%C; Katritzky <i>et al.</i>,
2007); ^1^H NMR (CDCl~3~, 400 MHz): d 8.03 (d, <i>J</i> = 0.8 Hz, 1H), 8.01(d,
<i>J</i> = 1.2 Hz, 1H), 7.62--7.58 (m, 1H), 7.52--7.44 (m, 7H), ^13^C NMR
(CDCl~3~, 400 MHz): d 190.1, 136.6, 135.1, 133.6, 129.5, 129.2, 128.7, 127.5,
127.3.
;
_diffrn_ambient_temperature     100(2)
_diffrn_radiation_type     CuK\a
_diffrn_radiation_wavelength     1.54178
_diffrn_radiation_source     'Incoatec I\mS microfocus X-ray source'
_diffrn_radiation_monochromator     'Incoatec Quazar Multilayer Mirror'
_diffrn_measurement_device_type     'Bruker APEX DUO 4K-CCD'
_diffrn_measurement_method     '\f and \w scans'
_diffrn_detector_area_resol_mean     8.4
_diffrn_reflns_number     9164
_diffrn_reflns_av_R_equivalents     0.0219
_diffrn_reflns_theta_min     4.71
_diffrn_reflns_theta_max     66.38
_diffrn_reflns_theta_full     66.38
_diffrn_measured_fraction_theta_max     0.963
_diffrn_measured_fraction_theta_full     0.963
_diffrn_reflns_limit_h_min     -2
_diffrn_reflns_limit_h_max     6
_diffrn_reflns_limit_k_min     -17
_diffrn_reflns_limit_k_max     17
_diffrn_reflns_limit_l_min     -14
_diffrn_reflns_limit_l_max     13
_refine_special_details
;
Refinement of <i>F</i>^2^ against ALL reflections. The weighted <i>R</i>-factor
<i>wR</i> and goodness of fit <i>S</i> are based on <i>F</i>^2^, conventional
<i>R</i>-factors <i>R</i> are based on <i>F</i>, with <i>F</i> set to zero for
negative <i>F</i>^2^. The threshold expression of <i>F</i>^2^ >
\s(<i>F</i>^2^) is used only for calculating <i>R</i>-factors(gt) <i>etc</i>.
and is not relevant to the choice of reflections for refinement.
<i>R</i>-factors based on <i>F</i>^2^ are statistically about twice as large
as those based on <i>F</i>, and <i>R</i>- factors based on ALL data will be
even larger.
;
_reflns_number_total     1759
_reflns_number_gt     1702
_reflns_threshold_expression     I>2sigma(I)
_refine_ls_structure_factor_coef     Fsqd
_refine_ls_matrix_type     full
_refine_ls_R_factor_all     0.0325
_refine_ls_R_factor_gt     0.0318
_refine_ls_wR_factor_ref     0.0817
_refine_ls_goodness_of_fit_ref     1.042
_refine_ls_restrained_S_all     1.042
_refine_ls_number_reflns     1759
_refine_ls_number_parameters     136
_refine_ls_number_restraints     0
_refine_ls_hydrogen_treatment     constr
_refine_ls_weighting_scheme     calc
_refine_ls_weighting_details
         'calc w=1/[\s^2^(Fo^2^)+(0.0364P)^2^+0.7558P] where P=(Fo^2^+2Fc^2^)/3'
_atom_sites_solution_hydrogens     geom
_atom_sites_solution_primary     direct
_atom_sites_solution_secondary     difmap
_refine_ls_shift/su_max     0.001
_refine_ls_shift/su_mean     0
_refine_diff_density_max     0.346
_refine_diff_density_min     -0.258
_refine_ls_extinction_method     none
loop_
    _atom_type_symbol
    _atom_type_description
    _atom_type_scat_dispersion_real
    _atom_type_scat_dispersion_imag
    _atom_type_scat_source
    C C 0.0181 0.0091 'International Tables Vol C Tables 4.2.6.8 and 6.1.1.4'
    H H 0 0 'International Tables Vol C Tables 4.2.6.8 and 6.1.1.4'
    O O 0.0492 0.0322 'International Tables Vol C Tables 4.2.6.8 and 6.1.1.4'
    S S 0.3331 0.5567 'International Tables Vol C Tables 4.2.6.8 and 6.1.1.4'
_computing_data_collection     'APEX2 (Bruker, 2011)'
_computing_cell_refinement     'SAINT (Bruker, 2008)'
_computing_data_reduction     'SAINT and XPREP (Bruker, 2008)'
_computing_structure_solution     'SIR97 (Altomare <i>et al.</i>, 1999)'
_computing_structure_refinement     'SHELXL97 (Sheldrick, 2008)'
_computing_molecular_graphics     'DIAMOND (Brandenburg & Putz, 2005)'
_computing_publication_material     'WinGX (Farrugia, 1999)'
loop_
    _atom_site_type_symbol
    _atom_site_label
    _atom_site_fract_x
    _atom_site_fract_y
    _atom_site_fract_z
    _atom_site_U_iso_or_equiv
    _atom_site_adp_type
    _atom_site_calc_flag
    _atom_site_refinement_flags
    _atom_site_occupancy
    _atom_site_disorder_assembly
    _atom_site_disorder_group
    S S1 0.66521(7) 0.44609(2) 0.09450(3) 0.02499(16) Uani d . 1 . .
    O O1 1.05856(19) 0.36323(7) 0.17500(9) 0.0242(3) Uani d . 1 . .
    C C1 0.9304(3) 0.42516(10) 0.18525(12) 0.0180(3) Uani d . 1 . .
    C C2 0.9751(3) 0.49420(10) 0.27395(12) 0.0174(3) Uani d . 1 . .
    C C3 1.1950(3) 0.49605(10) 0.33797(13) 0.0210(3) Uani d . 1 . .
    H H3 1.3106 0.4531 0.3262 0.025 Uiso calc R 1 . .
    C C4 1.2443(3) 0.56059(11) 0.41871(14) 0.0237(4) Uani d . 1 . .
    H H4 1.3943 0.5619 0.462 0.028 Uiso calc R 1 . .
    C C5 1.0767(3) 0.62332(11) 0.43703(13) 0.0234(3) Uani d . 1 . .
    H H5 1.1117 0.6673 0.4928 0.028 Uiso calc R 1 . .
    C C6 0.8580(3) 0.62174(11) 0.37383(13) 0.0239(4) Uani d . 1 . .
    H H6 0.7429 0.6647 0.3863 0.029 Uiso calc R 1 . .
    C C7 0.8067(3) 0.55781(11) 0.29258(13) 0.0214(3) Uani d . 1 . .
    H H7 0.6566 0.5571 0.2493 0.026 Uiso calc R 1 . .
    C C8 0.6486(3) 0.35922(10) -0.00504(12) 0.0182(3) Uani d . 1 . .
    C C9 0.8130(3) 0.35150(10) -0.08087(13) 0.0211(3) Uani d . 1 . .
    H H9 0.9497 0.3877 -0.0737 0.025 Uiso calc R 1 . .
    C C10 0.7749(3) 0.29047(11) -0.16688(13) 0.0231(4) Uani d . 1 . .
    H H10 0.8871 0.2843 -0.2184 0.028 Uiso calc R 1 . .
    C C11 0.5735(3) 0.23835(10) -0.17811(13) 0.0221(3) Uani d . 1 . .
    H H11 0.5472 0.1972 -0.2378 0.027 Uiso calc R 1 . .
    C C12 0.4107(3) 0.24634(10) -0.10217(13) 0.0210(3) Uani d . 1 . .
    H H12 0.2734 0.2105 -0.1097 0.025 Uiso calc R 1 . .
    C C13 0.4483(3) 0.30674(10) -0.01499(12) 0.0192(3) Uani d . 1 . .
    H H13 0.3376 0.312 0.0374 0.023 Uiso calc R 1 . .
loop_
    _atom_site_aniso_label
    _atom_site_aniso_U_11
    _atom_site_aniso_U_22
    _atom_site_aniso_U_33
    _atom_site_aniso_U_12
    _atom_site_aniso_U_13
    _atom_site_aniso_U_23
    S1 0.0287(3) 0.0191(2) 0.0243(2) 0.00622(15) -0.00893(16) -0.00571(15)
    O1 0.0236(6) 0.0242(6) 0.0242(6) 0.0056(5) 0.0007(4) -0.0028(5)
    C1 0.0190(7) 0.0164(7) 0.0181(8) -0.0014(6) 0.0004(6) 0.0032(6)
    C2 0.0203(7) 0.0174(8) 0.0146(7) -0.0018(6) 0.0027(6) 0.0027(6)
    C3 0.0211(8) 0.0189(8) 0.0224(8) 0.0007(6) 0.0002(6) 0.0032(6)
    C4 0.0235(8) 0.0246(8) 0.0215(8) -0.0034(6) -0.0043(6) 0.0024(6)
    C5 0.0298(8) 0.0226(8) 0.0174(7) -0.0044(6) 0.0015(6) -0.0019(6)
    C6 0.0245(8) 0.0247(8) 0.0233(8) 0.0008(6) 0.0055(6) -0.0040(7)
    C7 0.0188(8) 0.0259(9) 0.0191(8) 0.0003(6) 0.0010(6) -0.0019(6)
    C8 0.0223(8) 0.0148(7) 0.0161(7) 0.0031(6) -0.0030(6) 0.0010(6)
    C9 0.0203(8) 0.0205(8) 0.0220(8) -0.0013(6) 0.0006(6) 0.0060(6)
    C10 0.0248(8) 0.0272(9) 0.0181(8) 0.0047(6) 0.0054(6) 0.0048(6)
    C11 0.0285(8) 0.0196(8) 0.0171(8) 0.0045(6) -0.0021(6) -0.0021(6)
    C12 0.0195(7) 0.0187(8) 0.0242(8) -0.0010(6) -0.0005(6) -0.0006(6)
    C13 0.0202(8) 0.0191(8) 0.0184(7) 0.0030(6) 0.0024(6) 0.0010(6)
_geom_special_details
;
All e.s.d.'s (except the e.s.d. in the dihedral angle between two l.s. planes)
are estimated using the full covariance matrix. The cell e.s.d.'s are taken
into account individually in the estimation of e.s.d.'s in distances, angles
and torsion angles; correlations between e.s.d.'s in cell parameters are only
used when they are defined by crystal symmetry. An approximate (isotropic)
treatment of cell e.s.d.'s is used for estimating e.s.d.'s involving l.s.
planes.
;
loop_
    _geom_bond_atom_site_label_1
    _geom_bond_atom_site_label_2
    _geom_bond_site_symmetry_2
    _geom_bond_distance
    _geom_bond_publ_flag
    S1 C8 . 1.7751(15) ?
    S1 C1 . 1.7894(15) ?
    O1 C1 . 1.2054(19) ?
    C1 C2 . 1.495(2) ?
    C2 C3 . 1.395(2) ?
    C2 C7 . 1.399(2) ?
    C3 C4 . 1.384(2) ?
    C3 H3 . 0.95 ?
    C4 C5 . 1.385(2) ?
    C4 H4 . 0.95 ?
    C5 C6 . 1.385(2) ?
    C5 H5 . 0.95 ?
    C6 C7 . 1.383(2) ?
    C6 H6 . 0.95 ?
    C7 H7 . 0.95 ?
    C8 C13 . 1.387(2) ?
    C8 C9 . 1.393(2) ?
    C9 C10 . 1.386(2) ?
    C9 H9 . 0.95 ?
    C10 C11 . 1.390(2) ?
    C10 H10 . 0.95 ?
    C11 C12 . 1.387(2) ?
    C11 H11 . 0.95 ?
    C12 C13 . 1.390(2) ?
    C12 H12 . 0.95 ?
    C13 H13 . 0.95 ?
loop_
    _geom_angle_atom_site_label_1
    _geom_angle_atom_site_label_2
    _geom_angle_atom_site_label_3
    _geom_angle_site_symmetry_1
    _geom_angle_site_symmetry_3
    _geom_angle
    _geom_angle_publ_flag
    C8 S1 C1 . . 104.81(7) ?
    O1 C1 C2 . . 124.23(13) ?
    O1 C1 S1 . . 123.81(12) ?
    C2 C1 S1 . . 111.96(10) ?
    C3 C2 C7 . . 119.34(14) ?
    C3 C2 C1 . . 118.40(13) ?
    C7 C2 C1 . . 122.24(13) ?
    C4 C3 C2 . . 119.85(15) ?
    C4 C3 H3 . . 120.1 ?
    C2 C3 H3 . . 120.1 ?
    C3 C4 C5 . . 120.60(15) ?
    C3 C4 H4 . . 119.7 ?
    C5 C4 H4 . . 119.7 ?
    C6 C5 C4 . . 119.80(15) ?
    C6 C5 H5 . . 120.1 ?
    C4 C5 H5 . . 120.1 ?
    C7 C6 C5 . . 120.21(15) ?
    C7 C6 H6 . . 119.9 ?
    C5 C6 H6 . . 119.9 ?
    C6 C7 C2 . . 120.20(14) ?
    C6 C7 H7 . . 119.9 ?
    C2 C7 H7 . . 119.9 ?
    C13 C8 C9 . . 120.70(14) ?
    C13 C8 S1 . . 117.35(12) ?
    C9 C8 S1 . . 121.36(12) ?
    C10 C9 C8 . . 119.29(14) ?
    C10 C9 H9 . . 120.4 ?
    C8 C9 H9 . . 120.4 ?
    C9 C10 C11 . . 120.34(14) ?
    C9 C10 H10 . . 119.8 ?
    C11 C10 H10 . . 119.8 ?
    C12 C11 C10 . . 120.02(15) ?
    C12 C11 H11 . . 120 ?
    C10 C11 H11 . . 120 ?
    C11 C12 C13 . . 120.09(14) ?
    C11 C12 H12 . . 120 ?
    C13 C12 H12 . . 120 ?
    C8 C13 C12 . . 119.54(14) ?
    C8 C13 H13 . . 120.2 ?
    C12 C13 H13 . . 120.2 ?
loop_
    _geom_torsion_atom_site_label_1
    _geom_torsion_atom_site_label_2
    _geom_torsion_atom_site_label_3
    _geom_torsion_atom_site_label_4
    _geom_torsion_site_symmetry_1
    _geom_torsion_site_symmetry_2
    _geom_torsion_site_symmetry_3
    _geom_torsion_site_symmetry_4
    _geom_torsion
    _geom_torsion_publ_flag
    C8 S1 C1 O1 . . . . -0.46(15) ?
    C8 S1 C1 C2 . . . . 178.75(10) ?
    O1 C1 C2 C3 . . . . 10.8(2) ?
    S1 C1 C2 C3 . . . . -168.42(11) ?
    O1 C1 C2 C7 . . . . -170.86(15) ?
    S1 C1 C2 C7 . . . . 9.93(18) ?
    C7 C2 C3 C4 . . . . -0.1(2) ?
    C1 C2 C3 C4 . . . . 178.26(14) ?
    C2 C3 C4 C5 . . . . 0.3(2) ?
    C3 C4 C5 C6 . . . . -0.2(2) ?
    C4 C5 C6 C7 . . . . 0.0(2) ?
    C5 C6 C7 C2 . . . . 0.2(2) ?
    C3 C2 C7 C6 . . . . -0.1(2) ?
    C1 C2 C7 C6 . . . . -178.42(14) ?
    C1 S1 C8 C13 . . . . 122.78(12) ?
    C1 S1 C8 C9 . . . . -66.00(14) ?
    C13 C8 C9 C10 . . . . -0.1(2) ?
    S1 C8 C9 C10 . . . . -171.00(11) ?
    C8 C9 C10 C11 . . . . 0.8(2) ?
    C9 C10 C11 C12 . . . . -0.9(2) ?
    C10 C11 C12 C13 . . . . 0.3(2) ?
    C9 C8 C13 C12 . . . . -0.5(2) ?
    S1 C8 C13 C12 . . . . 170.75(11) ?
    C11 C12 C13 C8 . . . . 0.4(2) ?
loop_
    _geom_hbond_atom_site_label_D
    _geom_hbond_atom_site_label_H
    _geom_hbond_atom_site_label_A
    _geom_hbond_site_symmetry_A
    _geom_hbond_distance_DH
    _geom_hbond_distance_HA
    _geom_hbond_distance_DA
    _geom_hbond_angle_DHA
    C7 H7 S1 . 0.95 2.52 2.9592(16) 108.6
    C13 H13 O1 1_455 0.95 2.56 3.4889(18) 167.2
    C10 H10 Cg1 3_765 0.95 2.97 3.506(2) 117
    C5 H5 Cg2 2_755 0.95 2.73 3.5915(19) 152
_iucr_refine_instructions_details
;
TITL cu_12hp_yhb2_0m in P2(1)/c
CELL  1.54178   5.7203  15.1315  12.0606   90.000   96.867   90.000
ZERR     4.00   0.0001   0.0003   0.0003    0.000    0.001    0.000
LATT   1
SYMM  - X, 1/2 + Y, 1/2 - Z
SFAC  C    H    O    S
UNIT  52   40   4    4
MERG   2
OMIT     1   3   2
EQIV $1 -1+x,y,z
HTAB C7 S1
HTAB C13 O1_$1
FMAP   2
PLAN   20
SIZE     0.12   0.12   0.25
ACTA
BOND   $H
CONF
L.S.   4
TEMP  -173.17
WGHT    0.036400    0.755800
FVAR       0.45185
S1    4    0.665211    0.446092    0.094503    11.00000    0.02871    0.01907 =
         0.02427   -0.00571   -0.00893    0.00622
O1    3    1.058565    0.363225    0.175001    11.00000    0.02362    0.02417 =
         0.02423   -0.00276    0.00072    0.00565
C1    1    0.930374    0.425160    0.185252    11.00000    0.01902    0.01641 =
         0.01805    0.00320    0.00045   -0.00138
C2    1    0.975080    0.494201    0.273953    11.00000    0.02026    0.01740 =
         0.01460    0.00269    0.00273   -0.00182
C3    1    1.194977    0.496049    0.337968    11.00000    0.02111    0.01890 =
         0.02240    0.00321    0.00023    0.00073
AFIX  43
H3    2    1.310610    0.453109    0.326162    11.00000   -1.20000
AFIX   0
C4    1    1.244251    0.560591    0.418712    11.00000    0.02347    0.02461 =
         0.02147    0.00245   -0.00433   -0.00345
AFIX  43
H4    2    1.394342    0.561880    0.461962    11.00000   -1.20000
AFIX   0
C5    1    1.076700    0.623323    0.437033    11.00000    0.02977    0.02260 =
         0.01739   -0.00185    0.00153   -0.00442
AFIX  43
H5    2    1.111692    0.667294    0.492772    11.00000   -1.20000
AFIX   0
C6    1    0.857975    0.621740    0.373829    11.00000    0.02446    0.02470 =
         0.02330   -0.00404    0.00552    0.00084
AFIX  43
H6    2    0.742864    0.664696    0.386324    11.00000   -1.20000
AFIX   0
C7    1    0.806655    0.557806    0.292579    11.00000    0.01883    0.02588 =
         0.01914   -0.00193    0.00103    0.00030
AFIX  43
H7    2    0.656570    0.557094    0.249298    11.00000   -1.20000
AFIX   0
C8    1    0.648556    0.359224   -0.005042    11.00000    0.02229    0.01484 =
         0.01610    0.00103   -0.00296    0.00306
C9    1    0.812974    0.351499   -0.080868    11.00000    0.02035    0.02045 =
         0.02196    0.00603    0.00062   -0.00130
AFIX  43
H9    2    0.949718    0.387656   -0.073722    11.00000   -1.20000
AFIX   0
C10   1    0.774913    0.290475   -0.166883    11.00000    0.02477    0.02716 =
         0.01806    0.00483    0.00541    0.00471
AFIX  43
H10   2    0.887128    0.284265   -0.218412    11.00000   -1.20000
AFIX   0
C11   1    0.573479    0.238349   -0.178108    11.00000    0.02851    0.01956 =
         0.01710   -0.00210   -0.00209    0.00452
AFIX  43
H11   2    0.547219    0.197221   -0.237812    11.00000   -1.20000
AFIX   0
C12   1    0.410721    0.246345   -0.102166    11.00000    0.01950    0.01868 =
         0.02419   -0.00060   -0.00055   -0.00099
AFIX  43
H12   2    0.273387    0.210501   -0.109742    11.00000   -1.20000
AFIX   0
C13   1    0.448292    0.306735   -0.014989    11.00000    0.02023    0.01905 =
         0.01844    0.00098    0.00239    0.00302
AFIX  43
H13   2    0.337593    0.312024    0.037412    11.00000   -1.20000
HKLF    4
REM  cu_12hp_yhb2_0m in P2(1)/c
REM R1 =  0.0318 for   1702 Fo > 4sig(Fo)  and  0.0325 for all   1759 data
REM    136 parameters refined using      0 restraints
END
WGHT      0.0357      0.7623
REM Highest difference peak  0.346,  deepest hole -0.258,  1-sigma level  0.043
Q1    1   1.0115  0.4329  0.1393  11.00000  0.05    0.35
Q2    1   0.5307  0.4220  0.1626  11.00000  0.05    0.25
Q3    1   0.9580  0.4651  0.2273  11.00000  0.05    0.22
Q4    1   0.8910  0.5185  0.2848  11.00000  0.05    0.22
Q5    1   0.8297  0.4365  0.1420  11.00000  0.05    0.21
Q6    1   1.0876  0.4969  0.3008  11.00000  0.05    0.21
Q7    1   0.6435  0.2832 -0.1837  11.00000  0.05    0.20
Q8    1   0.7394  0.3491 -0.0371  11.00000  0.05    0.20
Q9    1   0.9699  0.6224  0.3958  11.00000  0.05    0.20
Q10   1   0.6701  0.3881  0.0449  11.00000  0.05    0.19
Q11   1   0.7907  0.4624  0.0582  11.00000  0.05    0.19
Q12   1   0.8320  0.5834  0.3464  11.00000  0.05    0.19
Q13   1   0.5136  0.3484 -0.0253  11.00000  0.05    0.18
Q14   1   0.4249  0.2845 -0.0649  11.00000  0.05    0.18
Q15   1   0.5888  0.3144  0.0046  11.00000  0.05    0.18
Q16   1   1.1699  0.6013  0.4159  11.00000  0.05    0.17
Q17   1   1.1315  0.5792  0.4409  11.00000  0.05    0.17
Q18   1   0.4999  0.2495 -0.1394  11.00000  0.05    0.16
Q19   1   0.8610  0.6008  0.3219  11.00000  0.05    0.15
Q20   1   0.7900  0.3217 -0.1248  11.00000  0.05    0.15
;
