# Supplementary material for: S-Phenyl benzothio­ate
Source: Acta Crystallogr Sect E Struct Rep Online. 2012 Sep 1;68(Pt 10):o2825. doi: 10.1107/S1600536812037142 (PMC3470187; doi:10.1107/S1600536812037142)
Supplement: Supplementary file 2 [file e-68-o2825-Isup2.hkl]

#
# h,k,l, Fc-squared, Fo-squared, sigma(Fo-squared) and status flag
#
data_I
_shelx_title ' cu_12hp_yhb2_0m in P2(1)/c'
_shelx_refln_list_code          4
_shelx_F_calc_maximum       69.35
_exptl_crystal_F_000       448.00
_reflns_d_resolution_high  0.8414
 
loop_
 _symmetry_equiv_pos_as_xyz
 'x, y, z'
 '-x, y+1/2, -z+1/2'
 '-x, -y, -z'
 'x, -y-1/2, z-1/2'
 
_cell_length_a     5.7203
_cell_length_b    15.1315
_cell_length_c    12.0606
_cell_angle_alpha  90.000
_cell_angle_beta   96.867
_cell_angle_gamma  90.000
 
_shelx_F_squared_multiplier     1.000
 
loop_
 _refln_index_h
 _refln_index_k
 _refln_index_l
 _refln_F_squared_calc
 _refln_F_squared_meas
 _refln_F_squared_sigma
 _refln_observed_status
   1   0   0      557.33      568.45     15.92 o
   2   0   0      335.71      306.95      7.03 o
   3   0   0      401.43      347.90     12.59 o
   4   0   0      182.51      161.26      3.46 o
   5   0   0      149.39      164.67      6.02 o
   6   0   0       24.42       26.15      1.96 o
   2   1   0       25.96       28.84      2.03 o
   3   1   0      209.94      229.55      4.95 o
   4   1   0       72.14       75.67      1.39 o
   5   1   0       48.99       48.39      1.47 o
   2   2   0     1361.09     1366.17     28.68 o
   3   2   0      951.62      921.03     12.49 o
   4   2   0        2.12        2.09      0.20 o
   5   2   0       66.36       70.14      1.85 o
   6   2   0      515.61      534.95     14.40 o
   1   3   0     1590.24     1504.34     46.38 o
   2   3   0     2425.23     2387.81     38.85 o
   3   3   0      176.16      172.02      2.70 o
   4   3   0      958.32      921.98      8.48 o
   5   3   0       49.63       49.60      0.99 o
   2   4   0       71.56       50.85      1.04 o
   3   4   0        4.59        1.58      0.38 o
   4   4   0      197.86      195.64      2.07 o
   5   4   0      349.10      361.50      4.20 o
   6   4   0        1.66        3.87      0.49 o
   1   5   0      849.14      800.65     12.10 o
   2   5   0      317.52      283.40      4.63 o
   3   5   0      102.26       99.16      1.86 o
   4   5   0     1178.15     1158.90      9.95 o
   5   5   0       17.72       17.34      0.63 o
   6   5   0       39.57       37.81      1.42 o
   0   6   0      205.92      214.92      7.89 o
   1   6   0     1085.37     1129.76     16.97 o
   2   6   0       29.26       24.50      0.89 o
   3   6   0      119.99      117.11      2.76 o
   4   6   0      213.39      214.77      2.41 o
   5   6   0       35.86       39.28      1.18 o
   6   6   0      125.75      107.70      3.09 o
   1   7   0      546.51      573.78     13.52 o
   2   7   0      153.20      115.20      3.39 o
   3   7   0       26.44       30.26      0.59 o
   4   7   0      207.06      191.47      2.15 o
   5   7   0      246.31      241.87      4.78 o
   6   7   0        1.58        1.91      0.44 o
   0   8   0        3.23        2.94      1.22 o
   1   8   0     1444.90     1469.29     33.04 o
   2   8   0     1308.61     1349.69     27.55 o
   3   8   0      192.40      170.96      1.78 o
   4   8   0       21.82       27.22      0.70 o
   5   8   0      151.24      145.20      3.24 o
   6   8   0       72.09       70.48      2.25 o
   1   9   0        1.06        2.76      0.60 o
   2   9   0      480.29      468.65      4.05 o
   3   9   0       19.11       21.07      0.60 o
   4   9   0       42.82       40.94      1.14 o
   5   9   0       55.83       55.16      1.71 o
   0  10   0     2254.34     2243.94     75.21 o
   1  10   0      520.90      523.32      7.00 o
   2  10   0      377.35      366.33      3.57 o
   3  10   0      734.95      737.41      7.04 o
   4  10   0      393.57      356.93      4.42 o
   5  10   0        8.44       14.80      0.88 o
   1  11   0      402.80      392.67      6.69 o
   2  11   0      113.56      102.50      1.61 o
   3  11   0       32.29       33.95      1.02 o
   4  11   0       21.86       25.77      0.85 o
   5  11   0       82.66       81.90      2.62 o
   0  12   0      392.24      369.00      5.95 o
   1  12   0        0.43        0.30      0.40 o
   2  12   0      247.66      254.62      3.17 o
   3  12   0       68.59       74.27      1.43 o
   4  12   0       30.77       30.53      0.87 o
   1  13   0      875.37      922.54     11.01 o
   2  13   0      774.74      765.55      8.21 o
   3  13   0       44.17       42.91      1.22 o
   4  13   0       95.41      108.28      1.68 o
   0  14   0      816.64      826.64     16.00 o
   1  14   0      434.84      458.83      7.63 o
   2  14   0       50.09       48.89      1.29 o
   3  14   0        9.00        9.10      0.55 o
   4  14   0       37.22       37.20      1.54 o
   1  15   0        7.75        8.52      0.71 o
   2  15   0      241.54      249.16      3.51 o
   3  15   0       15.10       15.81      0.65 o
   0  16   0     1806.89     1880.58     49.49 o
   1  16   0        2.77        2.21      0.47 o
   2  16   0        6.89        8.33      1.36 o
   1  17   0       94.51      102.96      1.83 o
   2  17   0       58.28       58.96      1.71 o
  -5   1   1       12.00       13.10      0.73 o
  -4   1   1      807.43      761.87      7.54 o
  -3   1   1      664.28      654.96     12.73 o
  -2   1   1      367.33      354.64      7.60 o
   0   1   1      969.92      917.33     28.26 o
   1   1   1      523.80      514.12      8.70 o
   2   1   1      253.32      230.08      3.32 o
   3   1   1     2446.07     2689.32     46.86 o
   4   1   1        3.07        1.16      0.27 o
   5   1   1      425.08      414.25      6.80 o
   6   1   1      212.12      230.61      5.36 o
  -5   2   1     1645.33     1666.87     20.39 o
  -4   2   1        3.40        1.39      0.18 o
  -3   2   1      566.91      569.79      7.90 o
  -2   2   1      311.30      354.92      5.49 o
   0   2   1        2.05        3.15      0.36 o
   3   2   1     2340.95     2482.31     43.45 o
   4   2   1       51.37       46.37      0.98 o
   5   2   1      313.07      317.23      4.76 o
   6   2   1       41.92       40.95      2.50 o
  -5   3   1      510.74      513.98      5.52 o
  -4   3   1     1142.36     1125.88      9.31 o
  -3   3   1       14.33       15.50      0.61 o
  -2   3   1       36.24       35.92      0.74 o
  -1   3   1      377.68      354.88      5.49 o
   0   3   1     1622.85     1545.78     47.66 o
   1   3   1     1002.40     1016.60     17.76 o
   2   3   1      149.12      189.83      2.85 o
   3   3   1      783.19      776.41     10.74 o
   4   3   1       95.46       94.64      1.26 o
   5   3   1      105.97      107.18      4.13 o
   6   3   1      165.45      171.43      5.88 o
  -6   4   1        0.42        0.83      0.34 o
  -5   4   1      334.78      324.61      3.61 o
  -4   4   1       87.49       99.22      1.21 o
  -3   4   1     1963.19     2011.43     24.31 o
  -2   4   1     1153.25     1073.66     19.95 o
  -1   4   1      256.03      244.24      4.69 o
   0   4   1      665.19      669.73     15.03 o
   1   4   1      185.68      173.87      4.07 o
   2   4   1      508.93      524.35      8.21 o
   3   4   1       10.67       14.07      0.75 o
   4   4   1      612.01      565.44      5.32 o
   5   4   1        2.37        3.27      0.38 o
   6   4   1      121.22      132.00      3.48 o
  -6   5   1        6.57        8.57      0.73 o
  -5   5   1      135.88      134.05      1.92 o
  -4   5   1       67.81       70.78      0.92 o
  -3   5   1      812.14      868.33     10.68 o
  -2   5   1      209.20      234.01      3.95 o
  -1   5   1      516.60      540.93     12.45 o
   0   5   1      120.26      118.98      3.52 o
   1   5   1     1125.72     1158.73     20.71 o
   2   5   1       91.40       99.80      2.32 o
   3   5   1        0.67        0.66      0.37 o
   4   5   1      197.49      191.72      2.14 o
   5   5   1       34.46       42.00      1.12 o
   6   5   1       60.56       73.08      2.25 o
  -6   6   1      261.04      291.13      7.30 o
  -5   6   1      162.97      170.87      2.88 o
  -4   6   1      147.30      152.27      1.55 o
  -3   6   1      236.00      219.03      2.17 o
  -2   6   1        2.73       11.31      0.73 o
  -1   6   1       60.96       64.70      1.76 o
   0   6   1      160.89      162.75      4.45 o
   1   6   1      895.84      782.46     17.84 o
   2   6   1       34.35       32.13      1.19 o
   3   6   1      130.10      139.59      1.93 o
   4   6   1     1974.47     1916.38     15.84 o
   5   6   1       13.99       13.94      0.75 o
   6   6   1       22.36       22.19      1.08 o
  -6   7   1       12.13       10.78      0.83 o
  -5   7   1       22.47       24.32      0.89 o
  -4   7   1      185.98      178.76      2.02 o
  -3   7   1      111.49      111.29      1.18 o
  -2   7   1        0.11        0.32      0.37 o
  -1   7   1      747.21      723.68     13.11 o
   0   7   1      183.25      170.32      4.78 o
   1   7   1      599.19      685.07     15.97 o
   2   7   1       49.98       74.95      2.10 o
   3   7   1      616.47      604.61      4.72 o
   4   7   1        0.15        0.50      0.23 o
   5   7   1      165.50      149.10      3.22 o
   6   7   1      141.68      146.84      3.97 o
  -6   8   1        9.08        8.96      0.73 o
  -5   8   1      182.72      169.83      3.67 o
  -4   8   1       10.23        6.65      0.39 o
  -3   8   1       78.53       81.17      1.11 o
  -2   8   1      449.56      408.62      9.76 o
  -1   8   1      689.49      730.34     17.16 o
   0   8   1      115.74      116.89      3.78 o
   1   8   1       87.54       81.01      2.98 o
   2   8   1      164.13      166.49      3.54 o
   3   8   1      122.56      120.42      1.37 o
   4   8   1       10.29       13.61      0.57 o
   5   8   1       76.36       73.03      1.99 o
  -5   9   1        7.01       10.01      0.83 o
  -4   9   1      543.72      528.97      5.60 o
  -3   9   1      464.66      433.64      3.95 o
  -2   9   1        4.11        2.73      0.28 o
  -1   9   1     1178.32     1114.38     19.67 o
   0   9   1     1445.33     1511.77     57.31 o
   1   9   1      378.71      436.60     19.65 o
   2   9   1       37.09       22.01      0.61 o
   3   9   1      102.86       85.40      1.29 o
   4   9   1      151.06      146.66      1.90 o
   5   9   1      205.25      211.44      6.32 o
  -5  10   1       19.72       17.82      0.97 o
  -4  10   1       21.89       16.03      0.71 o
  -3  10   1      136.08      142.50      1.86 o
  -2  10   1        0.30        0.21      0.25 o
  -1  10   1        0.89        1.36      0.36 o
   0  10   1        0.20        0.28      0.42 o
   1  10   1       91.61      102.96      2.24 o
   2  10   1       51.22       50.76      0.99 o
   3  10   1      106.20      105.25      1.57 o
   4  10   1      383.99      384.99      4.69 o
   5  10   1       93.10      100.88      2.44 o
  -5  11   1      224.79      194.31      4.00 o
  -4  11   1        8.03        8.59      0.56 o
  -3  11   1      866.80      812.35      7.74 o
  -2  11   1        0.91        2.90      0.44 o
  -1  11   1      185.79      172.22      2.91 o
   0  11   1      395.79      383.56      5.74 o
   1  11   1       53.41       58.63      1.70 o
   2  11   1     1061.93     1007.05      8.94 o
   3  11   1      127.50      134.46      2.91 o
   4  11   1      310.11      314.67      3.95 o
   5  11   1      323.72      309.28      5.78 o
  -5  12   1      490.57      481.41     12.15 o
  -4  12   1       33.32       34.07      0.93 o
  -3  12   1      506.18      477.02      4.99 o
  -2  12   1       59.78       53.34      1.44 o
  -1  12   1      183.18      200.75      6.58 o
   0  12   1      138.89      138.56      2.50 o
   1  12   1      732.15      721.90     14.99 o
   2  12   1      953.26      935.46      9.29 o
   3  12   1       65.49       66.33      1.34 o
   4  12   1      231.63      233.89      3.06 o
  -4  13   1      188.29      159.17      2.52 o
  -3  13   1      185.92      184.22      2.53 o
  -2  13   1        0.07       -0.06      0.39 o
  -1  13   1      548.02      582.70      7.45 o
   0  13   1       17.19       14.42      1.40 o
   1  13   1       78.13       80.85      2.10 o
   2  13   1        0.48        1.27      0.48 o
   3  13   1       67.94       62.86      1.27 o
   4  13   1        1.50        1.52      0.73 o
  -4  14   1       21.55       18.77      0.62 o
  -3  14   1      120.47      123.99      2.02 o
  -2  14   1      363.93      360.21      4.79 o
  -1  14   1        4.99        4.80      0.69 o
   0  14   1       40.66       43.95      2.27 o
   1  14   1      339.27      350.80      4.59 o
   2  14   1      124.14      124.10      2.00 o
   3  14   1      362.32      360.76      4.60 o
  -3  15   1       22.91       25.89      0.81 o
  -2  15   1       72.03       71.33      1.78 o
  -1  15   1      113.81      116.43      2.31 o
   0  15   1      148.47      150.25      3.06 o
   1  15   1      197.90      211.77      6.22 o
   2  15   1        7.80        8.49      0.62 o
   3  15   1      145.65      142.37      2.36 o
  -2  16   1      306.39      308.85      4.45 o
  -1  16   1      240.76      238.84      3.28 o
   0  16   1        0.98        1.37      0.51 o
   1  16   1      449.25      457.35      5.81 o
   2  16   1        1.52        1.55      0.42 o
  -2  17   1       13.72       12.08      0.81 o
  -1  17   1      465.60      482.22      6.57 o
   0  17   1      154.68      149.63      2.83 o
   1  17   1       16.29       17.74      0.80 o
   2  17   1       16.07       45.31      2.16 o
  -6   0   2       34.09       32.33      2.69 o
  -5   0   2        3.58        4.65      0.75 o
  -4   0   2     1842.19     1739.96     27.99 o
  -3   0   2      163.87      153.35      5.83 o
  -2   0   2     1826.24     1726.72     33.94 o
   0   0   2       15.91       13.03      0.88 o
   3   0   2      174.02      189.94      8.03 o
   4   0   2      102.38       97.65      2.61 o
   5   0   2      491.41      498.18     11.31 o
   6   0   2       26.06       26.30      1.96 o
  -6   1   2      258.73      251.16      6.06 o
  -5   1   2     1034.03     1048.58     11.74 o
  -4   1   2      172.43      169.00      1.93 o
  -3   1   2      159.32      151.75      4.16 o
  -2   1   2      592.84      673.00     11.24 o
   0   1   2        5.40        6.71      0.73 o
   1   1   2     1207.46     1182.01     32.47 o
   2   1   2      171.15      177.21      2.51 o
   3   1   2      583.97      630.00     11.87 o
   4   1   2      624.67      632.66     11.14 o
   5   1   2       43.35       43.66      2.11 o
   6   1   2        3.36        2.28      0.64 o
  -6   2   2       58.74       50.01      3.18 o
  -5   2   2       14.50       15.78      0.99 o
  -4   2   2      263.10      245.38      2.53 o
  -3   2   2      417.53      447.74      6.21 o
  -2   2   2       98.24      135.83      2.75 o
   0   2   2      829.41      823.47     18.20 o
   1   2   2     1987.55     1921.84     60.44 o
   2   2   2      706.41      710.99     10.28 o
   3   2   2       24.09       35.40      1.18 o
   4   2   2       59.12       57.26      1.72 o
   5   2   2      245.74      233.15      4.03 o
   6   2   2        5.71        6.07      1.22 o
  -6   3   2        0.82        0.44      0.34 o
  -5   3   2        4.10        5.04      0.36 o
  -4   3   2      395.01      380.34      3.40 o
  -3   3   2      553.23      489.69      5.98 o
  -2   3   2      817.98      795.57     17.49 o
   2   3   2      106.74      117.04      2.61 o
   3   3   2      155.56      127.12      2.68 o
   4   3   2       67.25       55.66      1.30 o
   5   3   2        2.18        0.85      0.27 o
   6   3   2       47.62       34.94      1.11 o
  -6   4   2       62.22       67.93      2.11 o
  -5   4   2        0.31        0.30      0.24 o
  -4   4   2       17.64       24.30      0.55 o
  -3   4   2        6.17       12.15      0.76 o
  -2   4   2       51.55       70.61      1.56 o
  -1   4   2     2420.14     2304.07     65.78 o
   1   4   2     1041.20     1036.49     18.29 o
   2   4   2      200.87      220.73      3.82 o
   3   4   2        6.89        5.38      0.66 o
   4   4   2       25.07       27.48      1.30 o
   5   4   2      379.44      362.06      6.60 o
   6   4   2        5.30        3.53      0.49 o
  -6   5   2      219.49      244.36      6.22 o
  -5   5   2      224.81      226.75      2.80 o
  -4   5   2       42.16       35.52      0.58 o
  -3   5   2      106.15      139.97      1.81 o
  -2   5   2     3491.18     3575.71     99.04 o
  -1   5   2      198.27      187.66      3.99 o
   0   5   2      221.01      206.10      7.32 o
   1   5   2      227.21      216.54      6.63 o
   2   5   2      933.23     1070.64     18.39 o
   3   5   2     2003.62     1894.33     19.07 o
   4   5   2       11.96       14.14      0.59 o
   5   5   2        2.16        4.16      0.46 o
   6   5   2      639.78      655.88     15.33 o
  -6   6   2        8.27        7.20      0.73 o
  -5   6   2        4.27        4.06      0.42 o
  -4   6   2      111.20      118.44      1.31 o
  -3   6   2        3.71        6.96      0.37 o
  -2   6   2      172.15      212.04      4.38 o
  -1   6   2       73.56       60.34      2.23 o
   0   6   2       35.19       39.47      1.71 o
   1   6   2     1511.11     1638.17     55.42 o
   2   6   2       71.39       61.84      2.22 o
   3   6   2      504.74      458.45      4.33 o
   4   6   2      626.98      598.00      9.01 o
   5   6   2        1.89       14.79      1.86 o
   6   6   2       77.07       80.62      2.45 o
  -6   7   2       25.21       24.00      1.22 o
  -5   7   2       27.42       25.66      0.87 o
  -4   7   2       39.87       39.40      0.75 o
  -3   7   2      214.06      186.09      1.67 o
  -2   7   2      387.64      373.24      8.86 o
  -1   7   2      613.29      668.58     15.65 o
   0   7   2      558.33      558.26     13.28 o
   1   7   2     2786.08     2946.21     64.64 o
   2   7   2        0.20        2.68      2.18 o
   3   7   2      894.58      848.90      7.14 o
   4   7   2        9.73        6.58      0.76 o
   5   7   2       96.54       85.45      1.89 o
  -6   8   2       31.69       33.60      1.42 o
  -5   8   2       68.07       74.03      1.68 o
  -4   8   2      295.66      312.39      3.61 o
  -3   8   2        1.09        1.81      0.25 o
  -2   8   2      557.86      551.53      9.66 o
  -1   8   2     1466.54     1400.81     31.64 o
   0   8   2      291.44      290.79      7.71 o
   1   8   2      394.74      415.76     10.44 o
   2   8   2       22.41       17.67      0.58 o
   3   8   2      368.07      355.00      3.49 o
   4   8   2     1063.08     1103.15     11.27 o
   5   8   2       54.46       57.31      1.70 o
  -5   9   2       71.03       67.17      1.95 o
  -4   9   2      142.44      140.49      1.90 o
  -3   9   2      200.11      196.11      2.49 o
  -2   9   2       22.17       19.48      0.56 o
  -1   9   2     1379.92     1444.53     25.10 o
   0   9   2        5.45       11.02      1.24 o
   1   9   2        7.12        6.50      0.80 o
   2   9   2       13.61       14.77      0.54 o
   3   9   2       39.53       37.10      0.82 o
   4   9   2       15.04       17.98      0.73 o
   5   9   2      197.40      186.53      8.99 o
  -5  10   2      124.13      116.29      2.77 o
  -4  10   2      412.57      406.13      4.27 o
  -3  10   2      299.90      301.44      3.12 o
  -2  10   2      301.89      265.39      3.63 o
  -1  10   2      261.57      232.28      3.05 o
   0  10   2      323.44      324.86      7.18 o
   1  10   2      353.08      333.73      5.20 o
   2  10   2     2097.02     1996.06     15.91 o
   3  10   2      185.49      180.94      2.27 o
   4  10   2      308.16      332.55      4.13 o
   5  10   2       51.85       57.35      1.66 o
  -5  11   2       29.85       26.54      1.47 o
  -4  11   2        2.25        2.01      0.38 o
  -3  11   2       20.00       19.85      0.67 o
  -2  11   2      422.32      411.66      6.38 o
  -1  11   2      183.81      202.69      4.08 o
   0  11   2      169.73      159.51      3.02 o
   1  11   2      209.10      193.92      3.19 o
   2  11   2       66.89       68.23      1.20 o
   3  11   2      543.34      569.01      5.65 o
   4  11   2      193.25      207.08      3.33 o
   5  11   2        0.07        0.07      0.31 o
  -4  12   2      246.03      251.42      3.30 o
  -3  12   2      192.39      200.19      2.73 o
  -2  12   2      709.26      693.45      8.13 o
  -1  12   2       14.46       16.18      0.94 o
   0  12   2      329.77      330.52      5.22 o
   1  12   2        1.08        2.52      0.79 o
   2  12   2      178.45      174.59      2.39 o
   3  12   2       60.62       58.89      1.35 o
   4  12   2      181.88      194.31      2.61 o
  -4  13   2       21.52       12.20      0.64 o
  -3  13   2      561.64      571.92      5.79 o
  -2  13   2       69.90       68.57      1.81 o
  -1  13   2      188.47      204.51      3.40 o
   0  13   2     1733.60     1726.44     28.91 o
   1  13   2      669.81      668.20      9.29 o
   2  13   2       45.24       48.06      1.05 o
   3  13   2      125.25      139.41      2.04 o
   4  13   2      340.68      331.64      4.33 o
  -4  14   2       52.43       53.80      1.63 o
  -3  14   2        1.80        2.32      0.37 o
  -2  14   2       81.16       83.13      2.29 o
  -1  14   2      148.54      146.26      2.71 o
   0  14   2      110.26      110.21      2.26 o
   1  14   2      248.47      258.71      3.91 o
   2  14   2       63.06       58.87      1.23 o
   3  14   2        0.01       -0.09      0.27 o
  -3  15   2        1.29        1.21      0.32 o
  -2  15   2      285.85      314.09      5.15 o
  -1  15   2       52.53       57.58      1.55 o
   0  15   2      650.20      710.03     13.92 o
   1  15   2       29.72       31.62      1.03 o
   2  15   2      659.12      647.64      7.55 o
   3  15   2       61.33       68.72      1.19 o
  -2  16   2      102.71      105.85      2.00 o
  -1  16   2      778.84      819.24     12.33 o
   0  16   2        2.85        3.37      0.53 o
   1  16   2       59.47       61.02      1.48 o
   2  16   2      122.11      119.17      2.15 o
  -2  17   2       99.36      101.07      2.40 o
  -1  17   2      164.27      165.05      2.83 o
   0  17   2       13.19       12.39      0.80 o
   1  17   2      279.94      283.66      4.30 o
  -6   1   3      491.22      464.01      7.58 o
  -5   1   3     1599.81     1646.50     15.92 o
  -4   1   3      251.09      250.32      2.71 o
  -3   1   3      577.66      564.76      7.42 o
  -2   1   3      490.56      449.73      6.75 o
  -1   1   3      230.81      209.10      5.21 o
   0   1   3      256.58      254.64      8.67 o
   1   1   3      397.55      403.78      5.77 o
   3   1   3      253.44      278.20     13.22 o
   4   1   3      434.69      404.93      6.06 o
   5   1   3      132.30      147.25      2.40 o
   6   1   3        0.16        0.22      0.25 o
  -6   2   3      306.86      312.07      4.45 o
  -5   2   3       10.66       11.83      0.99 o
  -4   2   3       46.25       47.56      0.69 o
  -3   2   3     1012.29     1000.58     13.68 o
  -2   2   3      798.07      872.77     16.80 o
   0   2   3     1208.04     1316.46     40.95 o
   1   2   3      358.01      327.16      6.06 o
   2   2   3        1.32        5.70      0.43 o
   3   2   3      490.07      533.32     13.49 o
   4   2   3      393.87      419.07      7.88 o
   5   2   3       10.45       13.15      0.50 o
   6   2   3       62.68       70.82      1.27 o
  -6   3   3       13.19       13.83      0.52 o
  -5   3   3      455.34      464.94      4.67 o
  -4   3   3       42.15       45.53      0.85 o
  -3   3   3       38.24       29.72      0.85 o
  -2   3   3      182.30      152.30      3.16 o
  -1   3   3     1688.59     1755.03     30.58 o
   0   3   3      248.93      270.78      6.60 o
   2   3   3      473.35      496.38      7.98 o
   3   3   3       45.10       62.15      2.14 o
   4   3   3      526.75      515.79      7.99 o
   5   3   3       28.50       33.21      0.81 o
   6   3   3       12.52       20.65      0.63 o
  -6   4   3      145.29      159.04      3.86 o
  -5   4   3       29.54       31.60      0.80 o
  -4   4   3      922.67      873.91      6.59 o
  -3   4   3       36.86       22.22      0.78 o
  -2   4   3      443.91      463.40      8.23 o
  -1   4   3     1687.07     1644.08     28.84 o
   0   4   3     1860.21     1878.54     41.30 o
   1   4   3      146.16      139.20      3.08 o
   2   4   3      141.03      137.99      3.33 o
   3   4   3      770.39      774.82      8.67 o
   4   4   3        5.26        5.54      0.39 o
   5   4   3      101.97       99.34      1.71 o
   6   4   3      837.17      849.66     11.59 o
  -6   5   3        8.25        9.38      0.51 o
  -5   5   3       33.09       35.69      0.87 o
  -4   5   3        7.10       12.07      0.41 o
  -3   5   3       29.39       25.30      1.15 o
  -2   5   3      452.68      523.31      8.18 o
  -1   5   3        9.06        8.25      0.96 o
   0   5   3     1193.84     1361.23     30.32 o
   1   5   3        4.46        8.43      1.13 o
   2   5   3      999.36      982.89     20.95 o
   3   5   3        3.10        5.00      0.73 o
   4   5   3        3.41        3.79      0.46 o
   5   5   3       43.24       42.70      1.28 o
   6   5   3       33.28       43.10      1.52 o
  -6   6   3       21.31       22.53      1.18 o
  -5   6   3      182.72      177.88      2.55 o
  -4   6   3      645.71      636.86      5.08 o
  -3   6   3      168.67      152.44      1.87 o
  -2   6   3      105.51       99.92      1.95 o
  -1   6   3      954.63     1002.42     22.77 o
   0   6   3     3494.85     3510.32    108.44 o
   1   6   3     1531.69     1742.42     38.72 o
   2   6   3      512.07      515.00      9.44 o
   3   6   3      335.17      303.96      2.90 o
   4   6   3      223.60      217.39      2.71 o
   5   6   3        6.25        7.25      0.60 o
  -6   7   3      140.77      169.52      4.60 o
  -5   7   3       67.24       78.15      2.30 o
  -4   7   3      100.95       98.71      1.31 o
  -3   7   3      154.83      152.27      1.43 o
  -2   7   3     1427.05     1456.34     31.08 o
  -1   7   3      249.92      259.96      6.94 o
   0   7   3      389.83      490.63     16.36 o
   1   7   3       98.85       77.54      2.89 o
   2   7   3       77.47       70.07      1.79 o
   3   7   3        8.46        7.52      0.41 o
   4   7   3      349.98      356.51      4.10 o
   5   7   3      248.57      272.58      6.91 o
  -6   8   3       72.67       65.19      2.20 o
  -5   8   3       13.16       13.54      0.70 o
  -4   8   3        6.68        4.11      0.34 o
  -3   8   3      270.34      224.43      2.11 o
  -2   8   3       24.88       30.90      0.91 o
  -1   8   3        2.84        6.17      1.37 o
   0   8   3       13.15       10.85      1.19 o
   1   8   3      454.12      450.70      7.27 o
   2   8   3       65.15       58.22      0.90 o
   3   8   3       39.99       37.85      0.77 o
   4   8   3      163.01      166.24      2.53 o
   5   8   3      198.97      199.21      4.03 o
  -5   9   3       45.66       54.12      1.30 o
  -4   9   3      410.81      404.11      4.25 o
  -3   9   3      283.54      272.63      2.51 o
  -2   9   3      502.32      433.69      3.85 o
  -1   9   3       95.65       88.40      2.18 o
   0   9   3      225.32      244.65      4.71 o
   1   9   3      141.36      105.31      3.15 o
   2   9   3     1169.99     1130.98      9.13 o
   3   9   3       88.17       87.83      1.34 o
   4   9   3     1022.43     1032.09     12.32 o
   5   9   3      109.43      113.20      2.58 o
  -5  10   3       51.44       46.19      1.54 o
  -4  10   3      283.47      269.91      3.10 o
  -3  10   3      150.59      134.56      1.68 o
  -2  10   3       96.79      108.96      2.32 o
  -1  10   3        0.66        3.79      0.80 o
   0  10   3      236.98      247.65      3.62 o
   1  10   3      193.24      217.00      3.40 o
   2  10   3        7.26        5.43      0.40 o
   3  10   3      362.79      358.58      3.54 o
   4  10   3        0.49        0.57      0.31 o
   5  10   3       31.48       33.31      1.18 o
  -5  11   3       94.26       96.97      2.37 o
  -4  11   3      833.87      796.23      7.64 o
  -3  11   3       17.56       14.95      0.61 o
  -2  11   3       97.25       88.58      1.62 o
  -1  11   3      435.73      420.96      4.91 o
   0  11   3      103.65      108.48      2.94 o
   1  11   3        3.42        5.07      0.56 o
   2  11   3      382.44      382.49      4.26 o
   3  11   3        4.05        3.14      0.34 o
   4  11   3      133.42      139.93      2.06 o
  -4  12   3      198.55      192.71      2.53 o
  -3  12   3      689.09      699.47      6.94 o
  -2  12   3       22.93       22.26      1.10 o
  -1  12   3       67.20       63.10      1.65 o
   0  12   3      242.89      222.83      3.71 o
   1  12   3      186.76      173.83      2.96 o
   2  12   3       31.81       33.09      0.93 o
   3  12   3       47.21       46.88      0.92 o
   4  12   3       41.67       41.38      0.90 o
  -4  13   3        2.38        1.64      0.47 o
  -3  13   3        1.82        3.21      0.52 o
  -2  13   3       76.77       82.46      2.13 o
  -1  13   3      142.95      160.08      2.87 o
   0  13   3        3.98        3.14      0.64 o
   1  13   3      342.66      345.76      4.90 o
   2  13   3       24.87       23.84      0.77 o
   3  13   3        2.97        3.45      0.39 o
   4  13   3        2.73        2.96      0.44 o
  -4  14   3       14.93       12.64      1.03 o
  -3  14   3      174.95      170.23      2.34 o
  -2  14   3       20.78       22.45      1.76 o
  -1  14   3      402.41      428.94      5.81 o
   0  14   3      234.53      233.19      4.15 o
   1  14   3        0.23        0.50      0.40 o
   2  14   3      268.29      268.00      3.20 o
   3  14   3      437.73      436.27      5.06 o
  -3  15   3      120.75      121.27      1.83 o
  -2  15   3       22.54       23.09      1.15 o
  -1  15   3        7.96       10.68      1.41 o
   0  15   3        3.79        5.21      0.56 o
   1  15   3       26.53       28.18      0.96 o
   2  15   3      353.49      332.24      4.25 o
   3  15   3        0.00        0.44      0.36 o
  -2  16   3        6.79        6.80      0.86 o
  -1  16   3       23.65       24.75      1.00 o
   0  16   3      448.23      476.61      6.18 o
   1  16   3        3.43        3.77      0.43 o
   2  16   3       50.10       56.04      1.46 o
  -1  17   3        0.56        0.77      0.49 o
   0  17   3       96.14       91.08      1.94 o
   1  17   3      244.20      243.89      9.89 o
  -6   0   4       22.88       31.78      1.12 o
  -5   0   4      104.81      107.39      2.37 o
  -4   0   4        2.23        2.79      0.32 o
  -3   0   4      360.00      312.31      5.83 o
   2   0   4      112.74      139.33      4.04 o
   3   0   4      200.77      256.20      5.72 o
   4   0   4      606.00      542.38     11.35 o
   5   0   4      128.29      109.18      2.39 o
   6   0   4        0.61        1.97      0.36 o
  -6   1   4        1.33        0.72      0.25 o
  -5   1   4       85.23       88.23      1.48 o
  -4   1   4       58.05       58.81      0.95 o
  -3   1   4      349.65      389.56      4.46 o
  -2   1   4      134.89      151.76      2.73 o
  -1   1   4      547.74      530.32      8.18 o
   0   1   4       17.99       16.28      0.99 o
   1   1   4      429.86      445.45      7.46 o
   2   1   4      418.69      424.73      7.27 o
   3   1   4       36.07       36.12      0.90 o
   4   1   4       16.06       20.82      1.03 o
   5   1   4        3.53        4.06      0.66 o
   6   1   4        6.51        7.20      0.37 o
  -6   2   4       81.00       83.43      1.40 o
  -5   2   4      826.17      827.57      8.47 o
  -4   2   4      106.01      109.31      1.32 o
  -3   2   4      139.46      191.82      3.01 o
  -2   2   4      604.09      542.75      8.15 o
  -1   2   4      277.57      291.04      4.57 o
   0   2   4      124.10      108.05      4.41 o
   1   2   4      648.63      649.94     10.64 o
   2   2   4       42.51       61.39      1.61 o
   3   2   4      604.20      582.65      7.66 o
   4   2   4      738.72      717.31      7.75 o
   5   2   4        9.88       15.74      1.05 o
   6   2   4       81.19       88.19      2.95 o
  -6   3   4        5.04        6.32      0.41 o
  -5   3   4        6.54        5.98      0.41 o
  -4   3   4      211.25      196.78      1.84 o
  -3   3   4      793.64      787.99      8.92 o
  -2   3   4       64.35       60.74      1.50 o
  -1   3   4     2555.55     2752.47     85.03 o
   0   3   4       21.27       27.82      1.96 o
   1   3   4       78.23       78.29      3.84 o
   2   3   4     1514.48     1506.95     23.97 o
   3   3   4      335.72      322.38      3.83 o
   4   3   4        5.56        3.65      0.46 o
   5   3   4      289.16      308.31      4.18 o
   6   3   4      155.17      151.06      3.29 o
  -6   4   4       20.79       21.85      0.78 o
  -5   4   4        0.79        1.23      0.30 o
  -4   4   4      446.74      445.93      3.51 o
  -3   4   4       21.95       17.10      0.49 o
  -2   4   4     2008.32     2174.78     35.49 o
  -1   4   4      748.06      829.07     26.74 o
   0   4   4       21.85       20.42      1.26 o
   1   4   4     2644.38     2846.90     88.06 o
   2   4   4      148.88      152.51      3.61 o
   3   4   4      156.59      146.66      1.71 o
   4   4   4       48.29       50.45      1.17 o
   5   4   4       30.36       27.85      0.81 o
   6   4   4        0.08        0.15      0.29 o
  -6   5   4       35.10       38.90      0.99 o
  -5   5   4      205.53      206.26      2.68 o
  -4   5   4      365.53      343.28      2.85 o
  -3   5   4      435.21      424.80      3.70 o
  -2   5   4        4.57        7.87      0.96 o
  -1   5   4     3083.52     3234.67    100.11 o
   0   5   4     2676.09     2711.33     59.50 o
   1   5   4      605.25      635.00     15.18 o
   2   5   4      911.32      936.77     30.12 o
   3   5   4      284.58      275.45      2.97 o
   4   5   4      413.69      424.31      4.71 o
   5   5   4      312.02      333.67      4.50 o
  -6   6   4        4.72        6.87      0.50 o
  -5   6   4      108.70      117.96      1.93 o
  -4   6   4      828.84      830.93      7.07 o
  -3   6   4       66.00       64.24      0.80 o
  -2   6   4       14.57       10.64      0.98 o
  -1   6   4      217.75      228.70      7.44 o
   0   6   4     1054.05     1276.88     28.85 o
   1   6   4     2660.84     2730.06     65.41 o
   2   6   4      923.06      917.90     18.13 o
   3   6   4     1052.98     1016.98      8.91 o
   4   6   4      199.22      209.94      2.90 o
   5   6   4       91.43       95.49      1.70 o
  -6   7   4       67.34       63.43      2.20 o
  -5   7   4        2.42        2.99      0.50 o
  -4   7   4        0.73        2.42      0.71 o
  -3   7   4      152.61      146.42      1.47 o
  -2   7   4        1.63        1.11      0.41 o
  -1   7   4     1148.10     1168.51     38.47 o
   0   7   4      220.45      204.39      5.85 o
   1   7   4      588.02      600.74     12.06 o
   2   7   4      669.25      637.13      5.34 o
   3   7   4      688.87      673.21      6.14 o
   4   7   4        3.32        1.93      0.34 o
   5   7   4      139.02      150.29      2.35 o
  -5   8   4      663.27      661.77      7.52 o
  -4   8   4      143.17      136.17      1.76 o
  -3   8   4        0.91        1.42      0.24 o
  -2   8   4      782.92      749.05      6.04 o
  -1   8   4      493.03      534.33     13.28 o
   0   8   4        1.66        3.64      0.56 o
   1   8   4      822.06      796.19     18.90 o
   2   8   4        7.22       22.90      1.29 o
   3   8   4     4809.67     4766.82     43.89 o
   4   8   4      137.24      155.15      3.58 o
   5   8   4       99.95       93.95      1.82 o
  -5   9   4       27.39       25.03      0.87 o
  -4   9   4       31.96       26.78      0.74 o
  -3   9   4      283.10      283.50      2.69 o
  -2   9   4        1.67        2.67      0.39 o
  -1   9   4      114.29      118.39      1.93 o
   0   9   4        5.27        5.53      0.60 o
   1   9   4      435.26      439.50      5.38 o
   2   9   4      246.78      247.49      2.66 o
   3   9   4       91.65       91.89      1.51 o
   4   9   4        1.56        1.95      0.37 o
   5   9   4       78.34       77.76      1.55 o
  -5  10   4       39.33       36.44      0.97 o
  -4  10   4       40.62       45.30      0.99 o
  -3  10   4      441.07      446.42      4.09 o
  -2  10   4       39.52       31.64      0.91 o
  -1  10   4      115.60       94.76      1.72 o
   0  10   4      743.57      731.48     12.54 o
   1  10   4     1287.44     1238.69     14.70 o
   2  10   4      599.36      610.15      6.28 o
   3  10   4      158.33      168.99      2.29 o
   4  10   4       95.08      104.99      1.93 o
   5  10   4        4.57        3.82      0.64 o
  -5  11   4       28.01       22.67      1.00 o
  -4  11   4       77.54       95.62      1.47 o
  -3  11   4      218.33      226.23      2.61 o
  -2  11   4       66.55       61.68      1.44 o
  -1  11   4     1132.95     1161.15     11.69 o
   0  11   4       85.50      100.21      2.99 o
   1  11   4       74.19       79.32      1.87 o
   2  11   4        7.52        7.68      0.54 o
   3  11   4       42.16       42.37      1.02 o
   4  11   4       20.13       20.87      0.71 o
  -4  12   4      151.08      143.89      2.03 o
  -3  12   4       49.56       44.79      1.07 o
  -2  12   4       68.77       67.35      1.64 o
  -1  12   4     1168.73     1201.23     12.72 o
   0  12   4       76.13       84.65      4.18 o
   1  12   4      152.30      158.39      2.79 o
   2  12   4      209.59      214.62      2.74 o
   3  12   4      118.79      121.87      1.85 o
   4  12   4      111.56      109.94      1.90 o
  -4  13   4        4.73        7.06      0.49 o
  -3  13   4      258.68      262.43      3.31 o
  -2  13   4        1.35        3.93      0.60 o
  -1  13   4      908.24      932.31     11.13 o
   0  13   4       67.81       62.46      1.74 o
   1  13   4        8.47        9.41      0.92 o
   2  13   4      563.60      572.73      5.85 o
   3  13   4       95.35       96.35      1.51 o
  -3  14   4      186.25      165.91      2.26 o
  -2  14   4       17.38       11.94      0.93 o
  -1  14   4        0.06        0.19      0.43 o
   0  14   4       10.42        8.25      0.73 o
   1  14   4       44.35       52.12      1.43 o
   2  14   4       55.89       50.99      1.00 o
   3  14   4       10.34       11.03      0.51 o
  -3  15   4      177.68      172.82      2.89 o
  -2  15   4      142.54      138.56      2.88 o
  -1  15   4       89.03       93.41      2.21 o
   0  15   4      327.10      336.62      4.77 o
   1  15   4      100.60      110.18      2.27 o
   2  15   4      277.84      272.18      3.96 o
  -2  16   4      130.68      124.44      3.89 o
  -1  16   4       72.55       75.03      1.64 o
   0  16   4       98.74      103.36      1.98 o
   1  16   4      334.90      335.71      3.66 o
   2  16   4        4.56        3.07      0.50 o
  -1  17   4      121.33      128.26      3.17 o
   0  17   4      137.62      133.57      4.80 o
  -6   1   5      832.48      884.82     10.67 o
  -5   1   5       78.25       87.84      1.52 o
  -4   1   5       24.84       23.19      0.52 o
  -3   1   5      113.08       96.13      1.46 o
  -2   1   5      896.80      909.37     13.25 o
  -1   1   5      181.02      162.29      4.50 o
   0   1   5      366.62      348.10      8.52 o
   1   1   5      552.52      532.03      8.92 o
   2   1   5      269.77      261.97      4.91 o
   3   1   5      416.74      400.64      3.90 o
   4   1   5       50.28       66.82      1.07 o
   5   1   5       24.62       19.86      2.05 o
  -6   2   5      198.46      192.43      2.63 o
  -5   2   5       74.00       83.91      1.49 o
  -4   2   5       25.16       29.46      0.58 o
  -3   2   5      251.95      222.07      2.38 o
  -2   2   5       82.78      115.63      2.29 o
  -1   2   5     1188.70     1180.35     26.49 o
   0   2   5     1164.81     1255.02     67.96 o
   1   2   5       27.51       45.60      2.59 o
   2   2   5      557.62      592.78     10.04 o
   3   2   5       55.68       52.25      0.87 o
   4   2   5        4.56        3.84      0.31 o
   5   2   5       70.32       72.05      1.40 o
  -6   3   5      128.71      127.78      1.93 o
  -5   3   5      157.98      151.48      1.98 o
  -4   3   5       55.49       55.91      0.81 o
  -3   3   5      501.09      495.04      4.12 o
  -2   3   5      192.08      232.70      4.66 o
  -1   3   5      285.56      321.15     13.62 o
   1   3   5      400.26      489.76     14.17 o
   2   3   5       35.72       42.60      1.42 o
   3   3   5      486.82      481.97      5.92 o
   4   3   5       25.35       28.69      0.70 o
   5   3   5       41.31       37.55      0.96 o
  -6   4   5       40.57       33.46      0.89 o
  -5   4   5      529.72      562.99      6.11 o
  -4   4   5      930.49      946.40      6.91 o
  -3   4   5       71.28       65.90      0.78 o
  -2   4   5     2578.67     2585.25     51.04 o
  -1   4   5       55.87       51.28      3.13 o
   0   4   5       46.47       71.80      3.77 o
   1   4   5       11.16       19.64      1.81 o
   2   4   5      613.70      636.72     10.70 o
   3   4   5        2.24        1.97      0.26 o
   4   4   5      416.56      417.25      5.03 o
   5   4   5      889.99      919.13     11.18 o
  -6   5   5       23.37       20.07      0.78 o
  -5   5   5       12.83       12.54      0.61 o
  -4   5   5       54.37       61.22      0.97 o
  -3   5   5       24.78       26.61      0.51 o
  -2   5   5      669.76      696.32     14.31 o
  -1   5   5     3010.82     3509.25    108.83 o
   0   5   5      171.40      212.13      8.38 o
   1   5   5        3.66        7.49      1.42 o
   2   5   5       38.28       43.15      0.90 o
   3   5   5       16.98       16.71      0.58 o
   4   5   5       14.37       16.05      0.66 o
   5   5   5       52.36       54.94      1.17 o
  -6   6   5       28.81       24.58      0.90 o
  -5   6   5      123.17      128.33      2.15 o
  -4   6   5      187.77      183.59      2.02 o
  -3   6   5        0.22        0.37      0.19 o
  -2   6   5     3239.06     2958.23     33.74 o
  -1   6   5      116.61      141.35      6.37 o
   0   6   5      259.59      265.10     11.73 o
   1   6   5      516.35      446.97     12.85 o
   2   6   5     2446.30     2449.86     20.02 o
   3   6   5      535.69      535.07      5.04 o
   4   6   5      420.13      425.55      4.79 o
   5   6   5      308.78      333.90      4.45 o
  -6   7   5       55.97       65.45      1.56 o
  -5   7   5      293.58      285.62      3.72 o
  -4   7   5      762.85      736.02      6.66 o
  -3   7   5      255.98      259.39      2.33 o
  -2   7   5       96.02       95.69      1.48 o
  -1   7   5      156.59      153.11      7.91 o
   0   7   5      228.95      207.08      3.95 o
   1   7   5      460.11      424.51      7.79 o
   2   7   5        0.29        0.59      0.20 o
   3   7   5      904.80      906.75      8.65 o
   4   7   5      260.25      259.46      4.79 o
   5   7   5        0.14        0.69      0.28 o
  -5   8   5       29.11       25.92      0.77 o
  -4   8   5      212.53      199.31      2.33 o
  -3   8   5       96.06       98.97      1.23 o
  -2   8   5        0.64        0.79      0.28 o
  -1   8   5      335.79      308.51      3.77 o
   0   8   5       29.02       26.41      1.05 o
   1   8   5       30.13       32.14      0.98 o
   2   8   5      286.94      284.48      2.51 o
   3   8   5       10.79       11.05      0.55 o
   4   8   5       74.05       78.15      1.52 o
   5   8   5       26.67       29.50      1.01 o
  -5   9   5      135.11      113.88      2.00 o
  -4   9   5      118.53      117.03      1.61 o
  -3   9   5      385.18      392.05      3.40 o
  -2   9   5      706.32      683.85      6.93 o
  -1   9   5      230.73      231.49      2.92 o
   0   9   5      814.55      798.66     11.32 o
   1   9   5       38.06       26.63      0.94 o
   2   9   5      204.24      205.44      2.09 o
   3   9   5        2.52        2.74      0.35 o
   4   9   5      513.30      518.46      6.51 o
   5   9   5        1.45        1.18      0.44 o
  -5  10   5       47.28       53.04      1.19 o
  -4  10   5       21.74       27.45      0.83 o
  -3  10   5       81.94       79.31      1.15 o
  -2  10   5      588.61      561.93      6.65 o
  -1  10   5       11.11        8.48      0.59 o
   0  10   5        0.17        0.10      0.28 o
   1  10   5        0.55        0.64      0.34 o
   2  10   5       75.05       74.55      1.20 o
   3  10   5        2.19        1.91      0.34 o
   4  10   5        0.46        0.68      0.39 o
  -5  11   5       22.63       18.76      1.32 o
  -4  11   5       44.82       41.07      0.90 o
  -3  11   5        2.02        1.54      0.33 o
  -2  11   5      229.05      219.80      3.39 o
  -1  11   5      616.83      624.17      6.75 o
   0  11   5       92.89       85.45      1.70 o
   1  11   5      204.67      218.33      3.45 o
   2  11   5       24.89       31.12      0.82 o
   3  11   5       26.87       31.07      0.93 o
   4  11   5      289.33      285.31      3.70 o
  -4  12   5       89.46       98.42      1.70 o
  -3  12   5       16.20       17.81      1.22 o
  -2  12   5      106.44      102.62      2.07 o
  -1  12   5      169.67      172.10      2.58 o
   0  12   5      168.06      181.82      3.15 o
   1  12   5        0.88        0.51      0.41 o
   2  12   5      183.18      173.28      2.30 o
   3  12   5       16.34       14.52      0.62 o
  -4  13   5       25.05       22.05      0.72 o
  -3  13   5      219.16      222.63      3.35 o
  -2  13   5      254.89      262.02      5.74 o
  -1  13   5        0.48        0.39      0.43 o
   0  13   5       13.42       12.23      0.84 o
   1  13   5        3.76        7.05      0.66 o
   2  13   5       28.58       22.49      0.81 o
   3  13   5      213.44      203.65      2.66 o
  -3  14   5       92.08       91.19      1.48 o
  -2  14   5       46.08       47.04      1.97 o
  -1  14   5      211.80      221.46      3.57 o
   0  14   5        0.43        0.73      0.43 o
   1  14   5       12.15       16.16      0.84 o
   2  14   5      460.63      439.95      4.56 o
   3  14   5        7.54        6.25      1.27 o
  -2  15   5       31.08       33.11      1.25 o
  -1  15   5        4.65        3.28      0.52 o
   0  15   5       44.74       40.04      1.23 o
   1  15   5       26.30       25.28      1.37 o
   2  15   5       32.66       29.11      0.85 o
  -2  16   5      193.56      194.61      5.19 o
  -1  16   5      128.22      132.08      2.48 o
   0  16   5       29.40       35.26      0.94 o
   1  16   5      274.57      285.77      4.68 o
  -6   0   6        1.81        2.96      0.44 o
  -5   0   6        1.84        1.03      0.48 o
  -4   0   6       25.97       25.18      0.87 o
  -3   0   6      786.56      794.59      9.92 o
  -2   0   6        0.09        0.69      0.73 o
  -1   0   6      833.79      777.98     25.57 o
   0   0   6       14.63        7.44      1.47 o
   1   0   6       64.04       81.96      2.93 o
   2   0   6     2014.27     1989.63     63.31 o
   3   0   6      408.73      394.04      5.54 o
   4   0   6       37.08       47.81      1.21 o
   5   0   6      155.99      172.27      3.53 o
  -6   1   6       19.46       19.61      0.94 o
  -5   1   6        1.85        1.42      0.34 o
  -4   1   6       63.35       68.20      0.97 o
  -3   1   6        2.25        3.82      0.24 o
  -2   1   6      193.28      260.56      6.38 o
  -1   1   6       86.64      124.93     16.41 o
   0   1   6        3.31        5.44      0.87 o
   1   1   6      237.85      258.19     15.94 o
   2   1   6      340.94      384.22      5.27 o
   3   1   6       15.13       13.50      0.48 o
   4   1   6      170.27      163.62      2.07 o
   5   1   6        1.99        1.94      0.48 o
  -6   2   6        0.34        0.58      0.27 o
  -5   2   6        0.42       -0.15      0.29 o
  -4   2   6        4.54        9.28      0.51 o
  -3   2   6     1040.50     1033.72      6.87 o
  -2   2   6       59.00       66.12      3.13 o
  -1   2   6      729.58      768.15     21.16 o
   0   2   6     1746.73     1862.54     41.42 o
   1   2   6       92.64       98.86      2.36 o
   2   2   6       21.49       16.57      0.61 o
   3   2   6      274.22      275.27      2.74 o
   4   2   6       29.66       28.50      0.72 o
   5   2   6      140.69      148.85      2.05 o
  -6   3   6      185.33      211.88      3.04 o
  -5   3   6        1.60        2.14      0.36 o
  -4   3   6       26.33       22.14      0.58 o
  -3   3   6      103.77       99.59      1.06 o
  -2   3   6      636.84      593.33     12.43 o
  -1   3   6      969.03     1043.00     24.46 o
   0   3   6        7.12        5.37      0.85 o
   1   3   6     3644.35     3812.31     68.40 o
   2   3   6       68.35       64.42      0.96 o
   3   3   6      147.92      141.71      1.78 o
   4   3   6      202.64      190.87      2.57 o
   5   3   6        0.55        0.60      0.24 o
  -6   4   6        6.05        5.06      0.42 o
  -5   4   6       93.82       87.90      1.54 o
  -4   4   6       13.97       13.38      0.51 o
  -3   4   6      343.80      323.92      2.55 o
  -2   4   6      104.53      102.56      4.02 o
  -1   4   6      285.37      322.33     11.95 o
   0   4   6       52.13       52.26      3.28 o
   1   4   6      351.36      354.35      5.36 o
   2   4   6      452.46      472.52      3.88 o
   3   4   6     1706.94     1744.05     15.93 o
   4   4   6       61.35       66.52      1.53 o
   5   4   6       49.68       52.54      1.28 o
  -6   5   6        1.95        0.73      0.29 o
  -5   5   6      944.09      929.24      9.54 o
  -4   5   6      343.08      337.49      3.02 o
  -3   5   6       27.77       28.67      0.61 o
  -2   5   6      823.53      749.80     10.92 o
  -1   5   6      117.39      112.06      5.53 o
   0   5   6        6.60        9.06      1.57 o
   1   5   6      407.64      373.28      6.23 o
   2   5   6     1465.95     1385.66     10.38 o
   3   5   6     1670.12     1678.03     15.33 o
   4   5   6      482.53      500.86      5.08 o
   5   5   6      259.66      250.27      3.46 o
  -6   6   6       33.45       30.29      1.08 o
  -5   6   6       21.55       21.86      0.81 o
  -4   6   6       28.43       27.49      0.70 o
  -3   6   6       74.00       76.28      1.01 o
  -2   6   6        9.12        7.69      0.45 o
  -1   6   6      484.99      489.63     23.83 o
   0   6   6      461.14      432.77      8.03 o
   1   6   6       52.74       55.77      1.26 o
   2   6   6      840.81      828.32      6.82 o
   3   6   6       62.45       63.18      1.15 o
   4   6   6      251.27      257.53      3.00 o
   5   6   6       23.70       25.01      0.72 o
  -5   7   6       32.66       32.91      0.93 o
  -4   7   6       12.04       11.83      1.08 o
  -3   7   6      288.07      296.52      2.71 o
  -2   7   6      466.05      435.99      4.42 o
  -1   7   6      315.85      291.20      3.80 o
   0   7   6       59.84       61.32      1.56 o
   1   7   6     1048.79     1056.43     10.53 o
   2   7   6     1270.67     1302.67      9.85 o
   3   7   6       74.37       78.57      1.32 o
   4   7   6        1.14        0.89      0.31 o
   5   7   6        0.72        0.87      0.26 o
  -5   8   6      154.81      135.95      2.10 o
  -4   8   6      102.10      113.82      1.52 o
  -3   8   6      724.65      728.81      5.97 o
  -2   8   6      841.54      822.62      8.62 o
  -1   8   6      610.92      578.56      6.28 o
   0   8   6      608.20      552.67      7.96 o
   1   8   6       10.11       13.02      0.95 o
   2   8   6      379.32      368.32      3.45 o
   3   8   6      116.82      116.54      1.70 o
   4   8   6       15.89       17.72      0.68 o
  -5   9   6       12.40       14.95      0.63 o
  -4   9   6      174.49      162.54      1.90 o
  -3   9   6       43.74       45.71      0.86 o
  -2   9   6      602.13      595.43      6.59 o
  -1   9   6      179.62      178.38      2.55 o
   0   9   6        1.39       11.60      2.31 o
   1   9   6        0.10        0.70      0.31 o
   2   9   6     1199.27     1200.62     11.48 o
   3   9   6       22.61       19.62      0.70 o
   4   9   6      174.42      176.29      2.56 o
  -5  10   6       59.93       55.46      1.31 o
  -4  10   6       20.68       16.70      0.69 o
  -3  10   6       77.04       79.53      1.30 o
  -2  10   6      320.31      310.56      4.35 o
  -1  10   6      990.22      999.38     10.09 o
   0  10   6      963.75      958.46      9.99 o
   1  10   6        0.05        1.08      0.35 o
   2  10   6     1432.13     1402.50     13.27 o
   3  10   6       26.86       31.21      1.08 o
   4  10   6       19.78       20.99      0.66 o
  -4  11   6        0.11        0.92      0.28 o
  -3  11   6      144.17      139.51      1.79 o
  -2  11   6       29.83       27.92      1.25 o
  -1  11   6        9.94       10.15      0.66 o
   0  11   6       60.74       56.18      1.53 o
   1  11   6      291.11      262.79      3.56 o
   3  11   6      951.58      912.73      9.84 o
   4  11   6       22.93       24.97      1.35 o
  -4  12   6      122.66      109.99      1.90 o
  -3  12   6      193.87      188.95      2.26 o
  -2  12   6       13.04       13.92      1.47 o
  -1  12   6        1.20        1.54      0.45 o
   0  12   6       59.35       71.41      1.60 o
   1  12   6       14.66       12.35      0.72 o
   2  12   6       99.56      111.01      2.53 o
   3  12   6        3.77        3.53      0.41 o
  -3  13   6      234.31      243.84      2.83 o
  -2  13   6      206.37      213.60      4.07 o
  -1  13   6       30.65       33.81      1.24 o
   0  13   6        9.87       14.91      0.86 o
   1  13   6      827.65      803.61      9.73 o
   2  13   6       44.59       44.37      1.03 o
   3  13   6        3.54        1.84      0.48 o
  -3  14   6        4.75        3.68      0.35 o
  -2  14   6        5.38        4.84      0.69 o
  -1  14   6       53.72       63.93      1.90 o
   0  14   6      141.85      153.09      2.39 o
   1  14   6        0.64        0.45      0.54 o
   2  14   6       19.82       16.09      0.70 o
  -2  15   6      164.11      171.12      3.26 o
  -1  15   6      138.47      151.15      2.55 o
   0  15   6       12.38       10.80      0.68 o
   1  15   6      309.73      326.02      4.25 o
   2  15   6      115.60      127.20      3.62 o
  -1  16   6       67.79       65.97      1.70 o
   0  16   6       72.29       78.95      3.33 o
  -6   1   7       15.25       10.04      0.98 o
  -5   1   7       36.91       39.88      1.00 o
  -4   1   7      783.36      799.75      6.03 o
  -3   1   7       31.80       36.37      0.64 o
  -2   1   7        1.83        0.39      0.47 o
  -1   1   7     1542.11     1627.65     36.73 o
   0   1   7       24.01       42.58      2.15 o
   1   1   7      397.79      365.99      6.11 o
   2   1   7      663.74      689.39      5.28 o
   3   1   7       36.52       39.08      0.80 o
   4   1   7       19.36       25.58      0.87 o
   5   1   7      454.71      436.09      4.98 o
  -6   2   7       77.36       85.71      1.96 o
  -5   2   7        0.44        0.33      0.31 o
  -4   2   7       89.43       78.66      1.03 o
  -3   2   7       63.10       55.65      0.83 o
  -2   2   7      263.48      243.38      4.13 o
  -1   2   7      923.58     1037.07     24.02 o
   0   2   7        8.53       11.66      1.26 o
   1   2   7      988.06      970.17     14.51 o
   2   2   7       87.12       81.89      1.04 o
   3   2   7      185.66      172.62      1.97 o
   4   2   7        1.89        1.01      0.26 o
   5   2   7        1.81        0.64      0.24 o
  -6   3   7        0.23        0.59      0.31 o
  -5   3   7        0.34        0.08      0.33 o
  -4   3   7        1.05        0.64      0.25 o
  -3   3   7      208.30      193.12      1.80 o
  -2   3   7      411.95      374.15      4.20 o
  -1   3   7      718.75      762.05     18.16 o
   0   3   7      124.83      121.20      4.10 o
   1   3   7      183.69      201.88      3.84 o
   2   3   7      400.65      409.08      4.72 o
   3   3   7       76.08       87.03      1.25 o
   4   3   7      141.36      132.16      1.93 o
   5   3   7      255.26      251.02      3.05 o
  -6   4   7      421.56      450.26      7.76 o
  -5   4   7      204.16      197.56      2.92 o
  -4   4   7        1.23        1.17      0.29 o
  -3   4   7      309.21      313.20      2.60 o
  -2   4   7      258.26      248.14      2.73 o
  -1   4   7        1.87        4.54      0.70 o
   0   4   7      127.16       98.22      2.37 o
   1   4   7      560.85      527.59      5.89 o
   2   4   7        0.96        2.25      0.26 o
   3   4   7      496.65      500.66      4.78 o
   4   4   7      617.93      651.73      7.20 o
   5   4   7      100.44       96.90      1.55 o
  -5   5   7       43.22       39.39      1.17 o
  -4   5   7       11.18       10.09      0.46 o
  -3   5   7      165.17      161.68      1.63 o
  -2   5   7      453.22      425.28      4.05 o
  -1   5   7        2.06        2.98      0.44 o
   0   5   7       30.91       28.73      1.26 o
   1   5   7       23.57       30.50      0.89 o
   2   5   7        0.76        0.53      0.23 o
   3   5   7      207.54      210.03      2.38 o
   4   5   7       16.25       12.57      0.61 o
   5   5   7        4.36        6.84      0.39 o
  -5   6   7      126.73      120.72      2.22 o
  -4   6   7       25.51       25.74      0.69 o
  -3   6   7      584.92      600.71      4.87 o
  -2   6   7      293.73      271.21      3.23 o
  -1   6   7      268.86      262.42      3.32 o
   0   6   7     1434.09     1433.19     22.00 o
   1   6   7      348.80      338.61      4.14 o
   2   6   7        8.59        9.80      0.60 o
   3   6   7       12.55       12.69      0.69 o
   4   6   7      241.58      254.91      4.48 o
   5   6   7       85.11       80.41      1.87 o
  -5   7   7       24.46       29.54      0.86 o
  -4   7   7       86.48       98.16      1.34 o
  -3   7   7     2720.71     2753.28     18.64 o
  -2   7   7     1895.66     1863.85     23.38 o
  -1   7   7        2.26        2.06      0.39 o
   0   7   7        0.78        2.98      0.40 o
   1   7   7        0.37        0.34      0.30 o
   2   7   7       31.16       29.09      0.78 o
   3   7   7      257.95      257.43      2.98 o
   4   7   7       48.94       51.82      1.00 o
  -5   8   7       73.86       69.61      1.59 o
  -4   8   7       93.17       96.52      1.30 o
  -3   8   7        3.72        2.69      0.31 o
  -2   8   7       64.79       65.25      1.62 o
  -1   8   7        5.89       10.80      0.78 o
   0   8   7        1.35        1.67      0.38 o
   1   8   7      245.12      259.28      3.44 o
   2   8   7        2.31        3.90      0.58 o
   3   8   7      266.53      268.38      3.19 o
   4   8   7       25.30       25.89      0.66 o
  -5   9   7       20.31       22.92      0.82 o
  -4   9   7      196.24      224.01      2.66 o
  -3   9   7      227.12      215.06      2.33 o
  -2   9   7     1828.61     1815.58     19.84 o
  -1   9   7        9.19        6.84      0.57 o
   0   9   7       86.36       74.32      1.87 o
   1   9   7       14.01       16.34      0.89 o
   2   9   7      628.00      593.16      6.12 o
   3   9   7      672.08      642.74      7.21 o
   4   9   7       62.51       57.60      1.14 o
  -4  10   7       21.83       19.72      0.62 o
  -3  10   7       56.90       62.80      1.09 o
  -2  10   7       48.83       51.22      1.62 o
  -1  10   7        8.66        8.93      0.70 o
   0  10   7       40.63       41.71      1.23 o
   1  10   7      266.92      219.96      3.46 o
   2  10   7        7.44        9.27      0.59 o
   3  10   7       84.62       84.66      1.49 o
   4  10   7       79.79       75.33      2.79 o
  -4  11   7      361.54      356.09      3.96 o
  -3  11   7        2.60        4.06      0.39 o
  -2  11   7       98.69       98.27      2.25 o
  -1  11   7      230.54      245.07      3.58 o
   0  11   7       20.76       26.03      1.08 o
   1  11   7       55.32       64.18      1.60 o
   2  11   7       10.91       11.34      0.62 o
   3  11   7      151.68      163.16      2.17 o
  -4  12   7       87.41       91.30      2.02 o
  -3  12   7       75.09       75.25      1.16 o
  -2  12   7       53.48       58.65      1.65 o
  -1  12   7       10.30       13.11      0.79 o
   0  12   7        2.87        5.79      0.63 o
   1  12   7      347.04      335.00      4.66 o
   2  12   7      490.24      460.71      5.62 o
   3  12   7      125.86      123.20      2.86 o
  -3  13   7       49.71       44.69      0.96 o
  -2  13   7        4.66        3.52      0.60 o
  -1  13   7       73.66       69.78      1.72 o
   0  13   7        0.74        0.44      0.40 o
   1  13   7       37.89       41.89      1.19 o
   2  13   7        1.32        2.64      0.59 o
  -2  14   7      280.99      270.47      5.47 o
  -1  14   7       94.33       79.40      1.74 o
   0  14   7      381.16      390.53      5.53 o
   1  14   7      260.94      267.73      3.66 o
   2  14   7       32.65       30.05      1.69 o
  -2  15   7        2.17        2.24      0.78 o
  -1  15   7      135.30      152.31      3.05 o
   0  15   7      118.00      119.63      2.04 o
   1  15   7       97.42       96.96      2.49 o
  -6   0   8      119.78      151.54      4.26 o
  -5   0   8       49.36       50.38      1.55 o
  -4   0   8      167.41      196.33      3.75 o
  -3   0   8       59.92       63.63      1.58 o
  -2   0   8     1330.89     1278.87     18.03 o
  -1   0   8       21.31       25.53      1.34 o
   0   0   8      485.14      495.65     11.45 o
   1   0   8     2526.84     2544.75     38.26 o
   2   0   8     1356.36     1395.62     14.45 o
   3   0   8        4.19        4.59      0.47 o
   4   0   8     1193.81     1173.54     16.04 o
   5   0   8       60.95       77.14      1.82 o
  -6   1   8        8.81        9.29      0.61 o
  -5   1   8       50.20       47.85      1.07 o
  -4   1   8       84.39       72.14      1.12 o
  -3   1   8       84.41       86.56      1.23 o
  -2   1   8       54.76       46.12      1.12 o
  -1   1   8        1.53        2.17      0.42 o
   0   1   8      100.96      106.20      3.05 o
   1   1   8      677.36      702.83      7.68 o
   2   1   8      222.57      221.16      2.35 o
   3   1   8       10.56       11.02      0.46 o
   4   1   8      240.91      253.49      2.89 o
   5   1   8      127.69      115.49      1.72 o
  -6   2   8       88.10       79.79      2.55 o
  -5   2   8       84.37       91.87      4.94 o
  -4   2   8      347.48      342.38      3.38 o
  -3   2   8        0.52        2.10      0.29 o
  -2   2   8      242.85      213.87      3.16 o
  -1   2   8        2.87       21.60      2.16 o
   0   2   8       46.73       55.94      1.56 o
   1   2   8        9.30        5.71      0.48 o
   2   2   8      537.72      540.26      4.23 o
   3   2   8       45.25       45.15      0.84 o
   4   2   8      386.84      397.51      4.22 o
   5   2   8      225.83      235.30      4.36 o
  -5   3   8        6.86        4.78      0.47 o
  -4   3   8        1.89        1.23      0.30 o
  -3   3   8      248.90      259.55      2.46 o
  -2   3   8        7.75        9.12      0.59 o
  -1   3   8      318.66      284.65      4.50 o
   0   3   8      651.98      610.38      7.63 o
   1   3   8      207.02      196.03      2.73 o
   2   3   8     1506.33     1507.80     12.18 o
   3   3   8      424.05      427.41      4.19 o
   4   3   8      414.41      419.35      4.41 o
   5   3   8        9.36        9.32      0.57 o
  -5   4   8       35.09       44.94      1.12 o
  -4   4   8        0.52        0.63      0.27 o
  -3   4   8       15.91       16.57      0.59 o
  -2   4   8        0.45        1.10      0.60 o
  -1   4   8      696.24      711.73      7.20 o
   0   4   8        6.90        5.96      0.48 o
   1   4   8      215.71      222.50      3.02 o
   2   4   8      890.55      930.70      8.26 o
   3   4   8       31.87       30.89      0.78 o
   4   4   8      128.69      122.30      1.53 o
  -5   5   8       50.70       48.01      1.42 o
  -4   5   8       57.77       51.09      0.98 o
  -3   5   8      369.61      374.03      3.30 o
  -2   5   8     1388.54     1376.22     12.45 o
  -1   5   8       26.33       27.41      1.05 o
   0   5   8     1777.60     1755.91     27.45 o
   1   5   8       42.91       42.45      1.10 o
   2   5   8      105.60       97.11      1.48 o
   3   5   8       11.08       11.83      0.54 o
   4   5   8      110.37      116.39      1.54 o
  -5   6   8        7.64        4.13      0.45 o
  -4   6   8       55.27       45.89      0.92 o
  -3   6   8        1.08        1.34      0.30 o
  -2   6   8      294.14      296.81      3.59 o
  -1   6   8      571.00      579.88      6.97 o
   0   6   8      176.06      184.86      2.54 o
   1   6   8      402.83      379.78      5.34 o
   2   6   8       35.48       34.30      1.02 o
   3   6   8       32.25       35.66      0.82 o
   4   6   8        7.12        6.17      0.33 o
  -5   7   8        0.47        0.73      0.33 o
  -4   7   8        4.32        6.78      0.43 o
  -3   7   8        1.72        2.21      0.39 o
  -2   7   8      232.86      225.08      2.96 o
  -1   7   8      333.69      344.96      4.16 o
   0   7   8      846.75      828.20      8.36 o
   1   7   8       25.52       18.00      1.67 o
   2   7   8       23.97       23.80      0.78 o
   3   7   8      401.89      410.65      4.53 o
   4   7   8       56.96       55.32      0.99 o
  -5   8   8      122.78      123.19      2.74 o
  -4   8   8      238.33      250.81      2.58 o
  -3   8   8      236.18      237.64      2.51 o
  -2   8   8       29.46       34.17      1.14 o
  -1   8   8      219.02      227.88      3.10 o
   0   8   8        0.11        0.48      0.36 o
   1   8   8      559.35      525.03      6.82 o
   2   8   8      389.07      397.04      4.34 o
   3   8   8      185.48      186.99      2.74 o
   4   8   8      220.60      214.89      3.54 o
  -4   9   8      159.26      143.48      2.26 o
  -3   9   8        8.57        7.04      0.45 o
  -2   9   8       17.63       16.57      0.96 o
  -1   9   8       23.90       23.23      0.94 o
   0   9   8      206.38      166.63      2.68 o
   1   9   8        0.87        2.58      1.27 o
   2   9   8       13.24       12.52      0.66 o
   3   9   8       64.51       59.28      1.08 o
  -4  10   8       55.05       57.38      1.09 o
  -3  10   8      361.81      382.74      3.68 o
  -2  10   8      757.58      767.94      9.17 o
  -1  10   8      240.50      256.97      3.69 o
   0  10   8      107.93       93.55      1.88 o
   1  10   8      647.12      632.14      7.96 o
   2  10   8      341.28      336.71      4.03 o
   3  10   8       30.81       28.39      0.69 o
  -4  11   8        6.76        5.75      0.53 o
  -3  11   8      162.14      174.16      2.47 o
  -2  11   8       44.23       45.04      1.33 o
  -1  11   8       14.85       21.61      1.03 o
   0  11   8       44.39       46.96      3.33 o
   1  11   8        2.29        0.90      0.41 o
   2  11   8        8.28        9.11      0.54 o
   3  11   8      162.83      151.95      4.82 o
  -3  12   8      134.41      124.24      1.66 o
  -2  12   8       10.28       11.36      0.67 o
  -1  12   8      138.34      142.85      2.40 o
   0  12   8        0.12        1.03      0.43 o
   1  12   8      458.36      425.34      5.53 o
   2  12   8        5.73        2.52      0.43 o
  -3  13   8       32.65       36.78      1.81 o
  -2  13   8        5.04        5.62      0.52 o
  -1  13   8      120.78      121.84      2.28 o
   0  13   8      673.32      657.38      8.09 o
   1  13   8      117.67      130.23      2.16 o
   2  13   8      508.11      496.84      8.61 o
  -2  14   8        4.65        5.45      0.58 o
  -1  14   8      182.34      167.21      2.92 o
   0  14   8       49.54       52.14      1.57 o
   1  14   8       49.37       53.81      2.08 o
  -5   1   9      222.99      206.86      2.88 o
  -4   1   9        0.66        0.74      0.32 o
  -3   1   9       74.17       78.06      1.45 o
  -2   1   9      969.58      927.21     11.43 o
  -1   1   9      204.23      206.90      2.60 o
   0   1   9       39.64       34.06      1.03 o
   1   1   9     1209.84     1157.42     13.01 o
   2   1   9       13.23       15.98      0.75 o
   3   1   9       58.17       55.43      0.96 o
   4   1   9      588.59      585.47      5.85 o
  -5   2   9        3.21        2.00      0.36 o
  -4   2   9      599.00      608.03      5.67 o
  -3   2   9        9.19        7.14      0.46 o
  -2   2   9      105.93       99.49      1.89 o
  -1   2   9      674.26      664.88      7.16 o
   0   2   9      244.21      231.08      3.20 o
   1   2   9      170.84      158.95      2.43 o
   2   2   9       28.07       31.67      0.82 o
   3   2   9      702.86      708.07      6.27 o
   4   2   9        8.87        9.77      0.41 o
  -5   3   9       10.35       12.92      0.67 o
  -4   3   9        7.05        5.82      0.44 o
  -3   3   9        0.22       -0.19      0.27 o
  -2   3   9      162.09      156.17      3.01 o
  -1   3   9      545.84      553.61      5.81 o
   0   3   9       55.20       53.09      1.30 o
   1   3   9      254.47      251.00      3.43 o
   2   3   9      333.12      325.46      4.32 o
   3   3   9       98.57       95.16      1.32 o
   4   3   9        1.98        2.28      0.42 o
  -5   4   9       18.49       14.47      0.76 o
  -4   4   9       42.65       54.51      1.05 o
  -3   4   9      633.86      647.49      6.21 o
  -2   4   9       18.60       17.51      1.96 o
  -1   4   9      350.85      354.26      5.38 o
   0   4   9      115.24       97.00      1.83 o
   1   4   9      204.23      198.75      3.02 o
   2   4   9      204.57      204.32      2.61 o
   3   4   9      173.07      173.93      2.12 o
   4   4   9      230.98      224.98      3.22 o
  -5   5   9       21.65       17.87      0.79 o
  -4   5   9       33.32       35.30      0.85 o
  -3   5   9      359.23      380.22      3.74 o
  -2   5   9       67.21       66.42      1.87 o
  -1   5   9        0.22        0.31      0.38 o
   0   5   9        1.23        1.01      0.36 o
   1   5   9       21.21       23.11      0.99 o
   2   5   9       25.20       27.32      0.90 o
   3   5   9       77.27       70.65      1.26 o
   4   5   9        4.05        2.77      0.48 o
  -5   6   9       29.68       32.93      1.79 o
  -4   6   9        8.75       13.11      1.63 o
  -3   6   9      468.19      466.41      4.39 o
  -2   6   9      298.92      302.06      4.85 o
  -1   6   9      105.79      113.87      1.99 o
   0   6   9      188.66      177.18      2.79 o
   1   6   9      303.05      296.12      4.31 o
   2   6   9      258.92      272.65      3.48 o
   3   6   9       33.26       35.20      0.85 o
   4   6   9       73.09       70.97      1.96 o
  -4   7   9       52.71       52.74      1.06 o
  -3   7   9      512.23      537.17      4.92 o
  -2   7   9      481.39      503.61      7.19 o
  -1   7   9      220.64      225.14      3.11 o
   0   7   9       26.18       26.03      1.00 o
   1   7   9      296.86      270.46      4.04 o
   2   7   9       81.14       75.29      1.60 o
   3   7   9       16.67       15.91      0.59 o
  -4   8   9       69.52       65.17      1.25 o
  -3   8   9      192.99      201.12      2.44 o
  -2   8   9        0.30        0.71      0.48 o
  -1   8   9      181.79      198.35      2.86 o
   0   8   9        0.76        0.67      0.40 o
   1   8   9       17.19       18.22      1.03 o
   2   8   9       36.44       35.82      0.98 o
   3   8   9      126.69      126.55      1.70 o
  -4   9   9      130.14      115.03      1.81 o
  -3   9   9      523.56      503.21      6.32 o
  -2   9   9       62.12       72.15      1.74 o
  -1   9   9       74.23       76.04      1.59 o
   0   9   9      131.19      144.54      2.44 o
   1   9   9      320.15      326.39      4.60 o
   2   9   9       27.80       31.01      0.88 o
   3   9   9       93.56      102.64      2.11 o
  -4  10   9       26.68       19.10      0.86 o
  -3  10   9      485.67      454.96      5.13 o
  -2  10   9      134.86      118.24      2.25 o
  -1  10   9        7.09        6.04      0.56 o
   0  10   9        0.17        0.02      0.38 o
   1  10   9        0.85        0.67      0.38 o
   2  10   9        0.57        0.01      0.30 o
   3  10   9       91.26       99.89      2.34 o
  -3  11   9      356.91      328.32      3.42 o
  -2  11   9      229.50      234.12      3.44 o
  -1  11   9        0.79        0.40      0.36 o
   0  11   9       45.71       39.33      1.14 o
   1  11   9      150.44      151.64      3.28 o
   2  11   9      501.74      508.42      6.44 o
  -3  12   9      115.70       99.13      2.52 o
  -2  12   9      357.54      347.28      4.92 o
  -1  12   9      377.12      423.02      4.72 o
   0  12   9       31.92       38.82      1.50 o
   1  12   9      141.90      139.42      2.39 o
   2  12   9       51.82       63.16      1.75 o
  -2  13   9       47.09       49.42      1.41 o
  -1  13   9       72.15       83.08      1.53 o
   0  13   9        9.03       13.71      0.70 o
   1  13   9        9.55        6.04      0.67 o
  -5   0  10       84.74       67.74      2.69 o
  -4   0  10       15.35        7.83      0.77 o
  -3   0  10      176.18      189.97      3.92 o
  -2   0  10        1.61        3.62      1.18 o
  -1   0  10       98.87       94.67      2.77 o
   0   0  10     1471.84     1439.15     25.99 o
   1   0  10     1156.97     1205.63     21.97 o
   2   0  10      215.94      209.89      4.08 o
   3   0  10      636.32      655.13      9.46 o
   4   0  10      848.20      816.85     19.05 o
  -5   1  10        0.79       -0.28      0.33 o
  -4   1  10      102.37       96.31      1.64 o
  -3   1  10      257.49      245.30      3.40 o
  -2   1  10      354.68      360.76      5.55 o
  -1   1  10        0.33        0.94      0.39 o
   0   1  10        5.72        4.60      0.56 o
   1   1  10       62.75       54.85      1.66 o
   2   1  10       33.25       38.18      1.25 o
   3   1  10       83.21       84.66      1.38 o
   4   1  10      129.04      121.00      1.94 o
  -5   2  10       11.85        8.55      0.71 o
  -4   2  10       30.21       34.68      0.86 o
  -3   2  10      199.62      209.29      2.69 o
  -2   2  10      177.73      181.49      3.40 o
  -1   2  10      793.09      835.37      8.68 o
   0   2  10      105.24      101.72      2.31 o
   1   2  10      605.79      626.00      8.74 o
   2   2  10      141.38      141.38      2.18 o
   3   2  10      124.60      124.35      1.76 o
   4   2  10        4.32        1.08      0.66 o
  -5   3  10        0.88        3.65      0.50 o
  -4   3  10       22.80       33.49      0.94 o
  -3   3  10       65.00       63.02      1.31 o
  -2   3  10      567.42      575.68      8.02 o
  -1   3  10      317.61      332.77      4.12 o
   0   3  10      414.64      426.24      5.86 o
   1   3  10      523.19      503.69      7.27 o
   2   3  10      476.75      465.48      7.08 o
   3   3  10      309.15      311.52      3.50 o
   4   3  10      203.39      190.31      3.91 o
  -5   4  10        0.23        0.28      0.33 o
  -4   4  10        9.40        8.51      0.49 o
  -3   4  10        5.73        6.39      0.52 o
  -2   4  10      192.43      196.18      3.59 o
  -1   4  10       13.41       14.04      0.80 o
   0   4  10        7.73        8.38      0.73 o
   1   4  10       17.33       18.27      0.95 o
   2   4  10        0.49        0.87      0.34 o
   3   4  10       79.86       79.78      1.29 o
  -4   5  10      356.96      376.09      4.65 o
  -3   5  10        2.37        4.74      0.47 o
  -2   5  10       28.68       33.24      1.35 o
  -1   5  10       49.59       46.96      1.88 o
   0   5  10       11.27        9.84      0.77 o
   1   5  10       94.38       85.26      1.88 o
   2   5  10      574.71      586.70      6.43 o
   3   5  10        4.57        5.37      0.39 o
  -4   6  10        0.06        0.49      0.34 o
  -3   6  10        2.35        3.88      0.44 o
  -2   6  10       14.82       13.51      0.96 o
  -1   6  10        8.28        8.40      0.63 o
   0   6  10      342.52      319.08      5.67 o
   1   6  10       56.40       55.48      1.49 o
   2   6  10      137.71      134.16      2.22 o
   3   6  10       39.96       35.58      0.86 o
  -4   7  10      101.60       98.88      1.66 o
  -3   7  10        3.79        5.28      0.51 o
  -2   7  10      118.53      117.06      2.54 o
  -1   7  10      486.25      522.36      5.86 o
   0   7  10      112.68      102.45      2.17 o
   1   7  10        1.95        1.11      0.42 o
   2   7  10      124.98      131.03      1.97 o
   3   7  10       36.33       33.51      0.95 o
  -4   8  10       17.60       15.17      0.68 o
  -3   8  10        3.61        7.22      0.49 o
  -2   8  10      204.80      206.28      3.61 o
  -1   8  10       85.77       80.50      1.62 o
   0   8  10      588.46      569.63      7.37 o
   1   8  10        6.67       13.93      1.09 o
   2   8  10        4.25        3.69      0.42 o
   3   8  10       64.15       69.94      1.87 o
  -3   9  10      338.86      311.57      3.35 o
  -2   9  10       19.60       17.47      1.33 o
  -1   9  10        3.33        2.76      0.45 o
   0   9  10        4.71        5.95      0.61 o
   1   9  10      145.84      123.37      2.20 o
   2   9  10       16.87       16.83      1.23 o
  -3  10  10        0.99        3.46      0.34 o
  -2  10  10      681.65      678.58      8.86 o
  -1  10  10       12.93       15.82      0.74 o
   0  10  10     1118.98     1052.63     14.11 o
   1  10  10      155.00      165.38      2.58 o
   2  10  10       15.83       14.28      0.66 o
  -2  11  10       22.40       15.99      1.11 o
  -1  11  10       43.10       45.21      1.06 o
   0  11  10        4.53        7.65      0.59 o
   1  11  10      223.05      208.41      3.30 o
  -2  12  10      246.89      248.58      6.76 o
  -1  12  10        9.68        8.99      0.78 o
   0  12  10       10.41       13.61      0.69 o
   1  12  10       65.79       64.19      1.89 o
  -4   1  11       11.33       20.71      0.92 o
  -3   1  11      348.45      348.45      5.19 o
  -2   1  11       58.98       63.66      1.85 o
  -1   1  11      278.48      303.66      4.13 o
   0   1  11     1570.61     1579.84     20.04 o
   1   1  11      682.06      677.94      9.32 o
   2   1  11      159.00      159.26      2.29 o
   3   1  11      436.78      410.66      5.42 o
  -4   2  11      115.96      108.82      2.29 o
  -3   2  11       13.94       20.52      0.90 o
  -2   2  11      320.67      328.38      5.16 o
  -1   2  11      234.65      247.58      3.33 o
   0   2  11        4.95        3.99      0.95 o
   1   2  11      106.86      105.19      2.35 o
   2   2  11       91.15       92.49      2.75 o
   3   2  11       12.44       10.28      0.60 o
  -4   3  11        3.40        3.73      0.66 o
  -3   3  11      422.35      427.61      4.51 o
  -2   3  11       69.91       74.04      1.98 o
  -1   3  11       17.87       18.39      0.86 o
   0   3  11       21.59       26.08      1.28 o
   1   3  11       13.35       14.16      0.94 o
   2   3  11        9.34       10.00      0.79 o
   3   3  11       53.28       50.72      1.19 o
  -4   4  11      149.45      146.26      2.17 o
  -3   4  11      513.71      555.90      5.57 o
  -2   4  11       11.74       12.49      0.95 o
  -1   4  11        1.74        4.73      1.84 o
   0   4  11       21.25       18.98      0.98 o
   1   4  11      350.23      342.70      5.30 o
   2   4  11      446.79      436.05      4.90 o
   3   4  11       14.24       14.33      0.64 o
  -4   5  11      444.59      456.92      6.61 o
  -3   5  11       62.36       61.03      1.19 o
  -2   5  11       22.21       20.25      1.46 o
  -1   5  11        7.11        7.66      0.60 o
   0   5  11       32.94       32.37      1.20 o
   1   5  11        0.28        0.92      0.48 o
   2   5  11        8.50        8.08      0.55 o
   3   5  11       36.24       33.63      1.21 o
  -4   6  11      152.46      151.86      2.39 o
  -3   6  11       84.42       87.83      1.43 o
  -2   6  11       78.19       76.71      1.94 o
  -1   6  11      124.65      128.79      2.26 o
   0   6  11        3.57        4.27      0.59 o
   1   6  11      154.62      162.73      3.00 o
   2   6  11        6.57        3.22      0.44 o
  -3   7  11       69.65       73.75      2.69 o
  -2   7  11        7.21        6.33      0.67 o
  -1   7  11      217.87      213.63      2.91 o
   0   7  11       16.18       13.94      0.91 o
   1   7  11       28.45       30.90      1.15 o
   2   7  11      313.30      319.97      5.63 o
  -3   8  11        7.25        6.63      0.42 o
  -2   8  11       63.78       66.48      1.69 o
  -1   8  11       37.10       36.37      1.02 o
   0   8  11       14.71       14.74      0.83 o
   1   8  11      126.61      111.53      2.45 o
   2   8  11      194.14      201.28      2.94 o
  -3   9  11      105.55      105.68      1.65 o
  -2   9  11        6.14        5.95      0.54 o
  -1   9  11      282.16      299.56      3.72 o
   0   9  11      140.55      147.74      2.51 o
   1   9  11      183.50      188.78      3.09 o
   2   9  11      207.76      227.84      4.29 o
  -2  10  11        3.85        2.47      0.40 o
  -1  10  11        0.32        0.22      0.29 o
   0  10  11        4.36        4.32      0.48 o
   1  10  11        6.48        3.71      0.59 o
  -1  11  11       42.51       44.01      2.25 o
   0  11  11      188.19      194.74      6.37 o
  -4   0  12        1.23        8.02      0.79 o
  -3   0  12       24.24       18.74      2.11 o
  -2   0  12       10.43        8.93      1.13 o
  -1   0  12      375.67      412.90      7.26 o
   0   0  12     1282.84     1336.54     36.88 o
   1   0  12        0.35       -0.41      0.57 o
   2   0  12      616.20      599.89     10.64 o
  -4   1  12       21.15       22.02      0.83 o
  -3   1  12        1.44        0.85      0.36 o
  -2   1  12       49.06       53.76      1.61 o
  -1   1  12      869.59      922.54     10.04 o
   0   1  12       41.20       43.37      1.51 o
   1   1  12       65.52       64.60      1.70 o
   2   1  12       20.35       20.74      0.84 o
  -4   2  12      285.54      276.77      4.08 o
  -3   2  12       35.45       29.68      0.90 o
  -2   2  12       20.14       17.79      1.00 o
  -1   2  12       71.66       73.23      1.63 o
   0   2  12        1.01        0.80      0.63 o
   1   2  12       30.84       27.58      1.13 o
   2   2  12      171.46      161.04      2.60 o
  -4   3  12       11.40       20.37      0.74 o
  -3   3  12       28.78       34.09      0.94 o
  -2   3  12        1.67        1.51      0.49 o
  -1   3  12       28.08       26.98      1.02 o
   0   3  12      563.57      572.30      9.12 o
   1   3  12      715.77      709.26      9.47 o
   2   3  12       45.57       48.91      1.86 o
  -3   4  12      291.31      277.43      3.33 o
  -2   4  12       39.67       38.02      1.31 o
  -1   4  12      106.45      106.41      1.84 o
   0   4  12       10.93       12.77      0.91 o
   1   4  12        0.41        0.15      0.53 o
   2   4  12       43.43       44.54      1.13 o
  -3   5  12       74.18       70.88      1.29 o
  -2   5  12      107.01      114.88      2.01 o
  -1   5  12      152.11      152.04      2.27 o
   0   5  12      116.35      104.04      2.30 o
   1   5  12      102.70      114.95      2.27 o
   2   5  12        1.99        3.08      0.44 o
  -3   6  12       44.11       42.28      0.94 o
  -2   6  12       50.56       46.52      1.47 o
  -1   6  12      166.81      168.28      2.60 o
   0   6  12        9.43        8.35      0.76 o
   1   6  12        3.55        3.42      0.55 o
   2   6  12        0.67       -0.05      0.35 o
  -3   7  12        1.32        2.11      0.36 o
  -2   7  12       20.48       19.37      0.72 o
  -1   7  12       23.41       18.13      0.81 o
   0   7  12      217.56      197.22      3.38 o
   1   7  12      161.91      164.07      2.75 o
  -2   8  12        1.78        2.65      0.44 o
  -1   8  12      291.18      298.64      4.26 o
   0   8  12       11.59       14.51      0.83 o
   1   8  12       97.25       83.87      2.84 o
  -2   9  12       64.79       61.52      1.85 o
  -1   9  12       31.96       40.63      1.38 o
   0   9  12       30.83       27.53      1.86 o
  -3   1  13       88.53       98.32      1.50 o
  -2   1  13       98.06      109.81      2.19 o
  -1   1  13      156.28      162.99      3.11 o
   0   1  13       18.19       17.86      2.82 o
   1   1  13       43.53       42.50      1.21 o
   2   1  13      543.13      521.14      8.83 o
  -3   2  13        7.60        9.90      0.50 o
  -2   2  13       23.49       28.37      3.18 o
  -1   2  13      116.27      113.16      2.44 o
   0   2  13      355.06      355.62      5.52 o
   1   2  13       55.05       50.92      1.31 o
  -3   3  13       18.76       15.90      0.63 o
  -2   3  13       41.67       39.46      1.22 o
  -1   3  13      118.49      117.99      2.62 o
   0   3  13      269.01      264.99      4.57 o
   1   3  13       17.59       17.08      0.80 o
  -3   4  13       32.51       28.90      1.96 o
  -2   4  13      239.66      242.92      3.69 o
  -1   4  13      245.78      252.89      4.12 o
   0   4  13      643.14      637.27      8.58 o
   1   4  13        2.29        1.60      0.63 o
  -2   5  13       12.57       12.57      0.85 o
  -1   5  13        0.03       -0.28      0.38 o
   0   5  13        0.86        0.26      0.37 o
   1   5  13       62.18       67.98      3.33 o
  -2   6  13       58.72       51.79      1.73 o
  -1   6  13      237.70      252.56      4.48 o
   0   6  13        9.83       11.14      0.70 o
   1   6  13      116.13      125.04      4.02 o
  -1   7  13       47.42       54.46      2.55 o
  -2   0  14       41.02       50.79      2.35 o
  -1   0  14       32.16       34.14      2.20 o
  -2   1  14        2.01        3.15      1.20 o
  -1   1  14        0.08       -0.23      0.48 o
  -1   2  14      274.90      259.10      5.25 o
 
